# Supplementary material for: The Aphelenchus avenae genome highlights evolutionary adaptation to desiccation
Source: Commun Biol. 2021 Oct 28;4:1232. doi: 10.1038/s42003-021-02778-8 (PMC8553787; doi:10.1038/s42003-021-02778-8)
Supplement: Supplementary file 4 — Supplementary Data 1-7 [file 42003_2021_2778_MOESM4_ESM.xlsx]

## Sheet: Data S1
Supplementary Data 1 Summary of Pfam domains in A. avenae genome.
Pfam domain	Gene model	Description
PF00069	556	Protein kinase catalytic domain Molecular Function: protein kinase activity (GO:0004672) Molecular Function: ATP
PF00059	552	C-type lectin Molecular Function: carbohydrate binding (GO:0030246) Protein kinase catalytic domain Molecular Function: protein kinase activity (GO:0004672) Molecular Function: ATP
PF00026	525	Peptidase A1 Molecular Function: aspartic-type endopeptidase activity (GO:0004190) Biological Process: proteolysis
PF00651	440	BTB/POZ Molecular Function: protein binding (GO:0005515)
PF10326	273	7TM GPCR serpentine receptor class r (Str)
PF00104	255	Nuclear hormone receptor ligand-binding core Molecular Function: sequence-specific DNA binding
PF07714	245	Serine-threonine/tyrosine-protein kinase catalytic domain Molecular Function: protein kinase activity (GO:0004672) Biological
PF00078	236	Reverse transcriptase Molecular Function: RNA binding (GO:0003723) Molecular Function: RNA-directed DNA
PF13465	229	Zinc-finger double domain
PF10317	199	7TM GPCR serpentine receptor class d (Srd)
PF02118	194	7TM GPCR serpentine receptor class g (Srg) Molecular Function: transmembrane signaling
PF00067	193	Cytochrome P450 Molecular Function: iron ion binding (GO:0005506) Molecular Function: electron
PF00105	192	Zinc finger nuclear hormone receptor-type Molecular Function: sequence-specific DNA binding transcription
PF00001	187	GPCR rhodopsin-like Biological Process: G-protein coupled receptor signaling pathway (GO:0007186)
PF01549	182	Metridin-like ShK toxin
PF00076	167	RNA recognition motif domain Molecular Function: nucleic acid binding (GO:0003676)
PF03564	162	Protein of unknown function DUF1759
PF10318	155	7TM GPCR serpentine receptor class h (Srh)
PF00096	153	Zinc finger C2H2 Molecular Function: zinc ion binding (GO:0008270)
PF00400	153	WD40 repeat Molecular Function: protein binding (GO:0005515)
PF13894	153	C2H2-type zinc finger
PF00858	146	Na+ channel amiloride-sensitive Molecular Function: sodium channel activity (GO:0005272) Biological
PF00271	141	Helicase C-terminal Molecular Function: nucleic acid binding (GO:0003676) Molecular Function:
PF10321	140	7TM GPCR serpentine receptor class t (Srt)
PF00385	139	Chromo domain
PF03175	137	DNA-directed DNA polymerase family B mitochondria/virus Molecular Function: nucleotide binding
PF00089	126	Peptidase S1/S6 chymotrypsin/Hap Molecular Function: serine-type endopeptidase activity (GO:0004252) Biological
PF02931	124	Neurotransmitter-gated ion-channel ligand-binding Molecular Function: extracellular ligand-gated ion channel activity (GO:0005230)
PF07690	122	Major facilitator superfamily Cellular Component: integral to membrane (GO:0016021) Biological Process:
PF00201	120	UDP-glucuronosyl/UDP-glucosyltransferase Biological Process: metabolic process (GO:0008152) Molecular Function: transferase activity
PF01466	117	SKP1 component dimerisation Biological Process: ubiquitin-dependent protein catabolic process (GO:0006511)
PF00665	115	Integrase catalytic core Biological Process: DNA integration (GO:0015074)
PF03931	114	SKP1 component POZ Biological Process: ubiquitin-dependent protein catabolic process (GO:0006511)
PF10292	114	7TM GPCR serpentine receptor class ab (Srab)
PF07707	112	BTB/Kelch-associated
PF00046	111	Homeodomain Molecular Function: sequence-specific DNA binding transcription factor activity (GO:0003700) Biological
PF13923	110	Zinc finger, C3HC4 type
PF00106	109	Short-chain dehydrogenase/reductase SDR Biological Process: metabolic process (GO:0008152) Molecular Function: oxidoreductase
PF01400	108	Peptidase M12A astacin Molecular Function: metalloendopeptidase activity (GO:0004222) Biological Process:
PF04500	107	Zinc finger FLYWCH-type
PF00270	103	DNA/RNA helicase DEAD/DEAH box type N-terminal Molecular Function: nucleic acid
PF02891	102	Zinc finger MIZ-type Molecular Function: zinc ion binding (GO:0008270)
PF01060	100	Transthyretin-like Cellular Component: extracellular space (GO:0005615)
PF05380	100	Retrotransposon Pao
PF02932	99	Neurotransmitter-gated ion-channel transmembrane domain Biological Process: ion transport (GO:0006811) Cellular Component:
PF10323	97	7TM GPCR serpentine receptor class v (Srv)
PF10545	97	MADF domain
PF05699	96	HAT dimerisation Molecular Function: protein dimerization activity (GO:0046983)
PF07679	95	Immunoglobulin I-set
PF00856	93	SET domain Molecular Function: protein binding (GO:0005515)
PF00071	92	Small GTPase superfamily Molecular Function: GTP binding (GO:0005525) Biological Process: small
PF10551	92	MULE transposase domain
PF07914	90	Uncharacterised kinase D1044.1
PF12796	89	Ankyrin repeat-containing domain
PF13499	88	NULL
PF01484	85	Nematode cuticle collagen N-terminal Molecular Function: structural constituent of cuticle (GO:0042302)
PF00112	82	Peptidase C1A papain C-terminal Biological Process: proteolysis (GO:0006508) Molecular Function:
PF05585	82	Peptidase aspartic putative
PF00005	80	ABC transporter-like Molecular Function: ATP binding (GO:0005524) Molecular Function: ATPase activity
PF01391	80	Collagen triple helix repeat
PF00503	79	Guanine nucleotide binding protein (G-protein) alpha subunit Molecular Function: signal transducer
PF00635	78	Major sperm protein Molecular Function: structural molecule activity (GO:0005198)
PF00876	78	Innexin Cellular Component: gap junction (GO:0005921)
PF02214	78	Potassium channel tetramerisation-type BTB domain Biological Process: protein homooligomerization (GO:0051260)
PF02170	76	Argonaute/Dicer protein PAZ Molecular Function: protein binding (GO:0005515)
PF13414	75	NULL
PF00043	72	Glutathione S-transferase C-terminal
PF02798	72	Glutathione S-transferase N-terminal Molecular Function: protein binding (GO:0005515)
PF10320	72	7TM GPCR olfactory receptor/chemoreceptor Srsx
PF13359	72	NULL
PF00011	71	Alpha crystallin/Hsp20 domain
PF00149	71	Metallophosphoesterase domain Molecular Function: hydrolase activity (GO:0016787)
PF02171	70	Stem cell self-renewal protein Piwi Molecular Function: protein binding (GO:0005515)
PF02995	67	Protein of unknown function DUF229
PF00083	66	General substrate transporter Cellular Component: integral to membrane (GO:0016021) Molecular Function:
PF00917	65	MATH Molecular Function: protein binding (GO:0005515)
PF00135	64	Carboxylesterase type B
PF05970	64	DNA helicase PIF1 ATP-dependent
PF12937	64	NULL
PF00017	60	SH2 domain Molecular Function: protein binding (GO:0005515)
PF00102	60	Protein-tyrosine phosphatase receptor/non-receptor type Molecular Function: protein tyrosine phosphatase activity (GO:0004725)
PF03125	60	7TM GPCR serpentine receptor class e (Sre) Molecular Function: transmembrane signaling
PF07885	59	Ion transport 2
PF05823	58	Nematode fatty acid retinoid binding Molecular Function: lipid binding (GO:0008289)
PF00092	57	von Willebrand factor type A Molecular Function: protein binding (GO:0005515)
PF14214	56	Helitron helicase-like domain
PF00248	55	NADP-dependent oxidoreductase domain
PF00595	55	PDZ domain Molecular Function: protein binding (GO:0005515)
PF01094	55	Extracellular ligand-binding receptor
PF03211	55	Pectate lyase catalytic Cellular Component: extracellular region (GO:0005576) Molecular Function:
PF12799	55	Leucine rich repeat 4
PF00004	54	ATPase AAA-type core Molecular Function: ATP binding (GO:0005524)
PF00211	54	Adenylyl cyclase class-3/4/guanylyl cyclase Biological Process: cyclic nucleotide biosynthetic process (GO:0009190)
PF02892	54	Zinc finger BED-type predicted Molecular Function: DNA binding (GO:0003677)
PF05649	54	Peptidase M13 Biological Process: proteolysis (GO:0006508) Molecular Function: metallopeptidase activity (GO:0008237)
PF00664	53	ABC transporter transmembrane domain Molecular Function: ATP binding (GO:0005524) Biological
PF03372	53	Endonuclease/exonuclease/phosphatase
PF02485	52	Glycosyl transferase family 14 Molecular Function: acetylglucosaminyltransferase activity (GO:0008375) Cellular
PF10328	52	7TM GPCR serpentine receptor class x (Srx)
PF14259	52	NULL
PF00125	51	Histone core Molecular Function: DNA binding (GO:0003677)
PF00188	51	CAP domain
PF00450	51	Peptidase S10 serine carboxypeptidase Molecular Function: serine-type carboxypeptidase activity (GO:0004185)
PF01026	51	TatD family Molecular Function: endodeoxyribonuclease activity producing 5'-phosphomonoesters (GO:0016888)
PF01431	51	Peptidase M13 neprilysin C-terminal Molecular Function: metalloendopeptidase activity (GO:0004222)
PF02460	49	Patched Molecular Function: hedgehog receptor activity (GO:0008158) Cellular Component: membrane (GO:0016020)
PF13087	49	NULL
PF00012	48	Heat shock protein 70 family
PF00168	48	C2 calcium-dependent membrane targeting Molecular Function: protein binding (GO:0005515)
PF00013	47	K Homology domain type 1 Molecular Function: RNA binding (GO:0003723)
PF00150	47	Glycoside hydrolase family 5 Molecular Function: hydrolase activity hydrolyzing O-glycosyl
PF00240	47	Ubiquitin Molecular Function: protein binding (GO:0005515)
PF00743	47	Flavin monooxygenase-like Molecular Function: N N-dimethylaniline monooxygenase activity (GO:0004499) Molecular Function:
PF00018	46	Src homology-3 domain Molecular Function: protein binding (GO:0005515)
PF00107	46	Alcohol dehydrogenase C-terminal Molecular Function: zinc ion binding (GO:0008270) Molecular
PF05577	46	Peptidase S28 Biological Process: proteolysis (GO:0006508) Molecular Function: serine-type peptidase activity
PF08005	46	PHR
PF00153	45	Mitochondrial substrate/solute carrier
PF00520	45	Ion transport domain Molecular Function: ion channel activity (GO:0005216) Biological Process:
PF00628	45	Zinc finger PHD-finger Molecular Function: protein binding (GO:0005515)
PF01682	45	Domain of unknown function DB
PF08240	45	Alcohol dehydrogenase GroES-like Molecular Function: oxidoreductase activity (GO:0016491) Biological Process: oxidation-reduction
PF13561	45	NULL
PF13855	45	NULL
PF13895	45	NULL
PF00505	44	High mobility group superfamily Molecular Function: protein binding (GO:0005515)
PF02520	44	Domain of unknown function DUF148
PF13639	44	Zinc finger RING-type Molecular Function: protein binding (GO:0005515) Molecular Function:
PF00226	43	Heat shock protein DnaJ N-terminal Molecular Function: heat shock protein binding
PF00339	43	Arrestin-like N-terminal
PF01826	43	Trypsin Inhibitor-like cysteine rich domain
PF02752	43	Arrestin C-terminal-like domain
PF00328	42	Histidine phosphatase superfamily clade-2 Molecular Function: acid phosphatase activity (GO:0003993)
PF00412	42	Zinc finger LIM-type Molecular Function: zinc ion binding (GO:0008270)
PF00041	41	Fibronectin type III Molecular Function: protein binding (GO:0005515)
PF00191	41	Annexin repeat Molecular Function: calcium ion binding (GO:0005509) Molecular Function: calcium-dependent
PF00646	41	F-box domain cyclin-like Molecular Function: protein binding (GO:0005515)
PF13912	41	NULL
PF00431	40	CUB
PF00852	40	Glycosyl transferase family 10 Biological Process: protein glycosylation (GO:0006486) Molecular
PF13920	40	NULL
PF00443	39	Peptidase C19 ubiquitin carboxyl-terminal hydrolase 2 Molecular Function: ubiquitin thiolesterase activity
PF02373	39	JmjC domain Molecular Function: protein binding (GO:0005515)
PF00176	38	SNF2-related Molecular Function: DNA binding (GO:0003677) Molecular Function: ATP binding (GO:0005524)
PF00179	38	Ubiquitin-conjugating enzyme E2 Molecular Function: acid-amino acid ligase activity (GO:0016881)
PF01674	38	Lipase EstA/Esterase EstB Molecular Function: hydrolase activity (GO:0016787)
PF01764	38	Lipase class 3 Molecular Function: triglyceride lipase activity (GO:0004806) Biological
PF03184	38	DDE superfamily endonuclease CENP-B-like Molecular Function: nucleic acid binding (GO:0003676)
PF00501	37	AMP-dependent synthetase/ligase Molecular Function: catalytic activity (GO:0003824) Biological Process: metabolic process
PF01762	36	Glycosyl transferase family 31 Biological Process: protein glycosylation (GO:0006486) Molecular
PF10324	36	7TM GPCR serpentine receptor class w (Srw)
PF13086	36	NULL
PF00042	35	Globin Molecular Function: iron ion binding (GO:0005506) Molecular Function: heme binding
PF00079	35	Serpin domain
PF00100	35	Zona pellucida domain
PF00439	35	Bromodomain Molecular Function: protein binding (GO:0005515)
PF00644	35	Poly(ADP-ribose) polymerase catalytic domain Molecular Function: NAD+ ADP-ribosyltransferase activity (GO:0003950)
PF01926	35	GTP binding domain Molecular Function: GTP binding (GO:0005525)
PF02457	35	DNA integrity scanning protein DisA N-terminal
PF00704	34	Glycoside hydrolase family 18 catalytic domain Molecular Function: hydrolase activity
PF02902	34	Peptidase C48 SUMO/Sentrin/Ubl1 Biological Process: proteolysis (GO:0006508) Molecular Function: cysteine-type
PF00014	33	Proteinase inhibitor I2 Kunitz metazoa Molecular Function: serine-type endopeptidase inhibitor activity
PF00023	33	Ankyrin repeat Molecular Function: protein binding (GO:0005515)
PF08246	33	Proteinase inhibitor I29 cathepsin propeptide
PF00008	32	Epidermal growth factor-like domain Molecular Function: protein binding (GO:0005515)
PF00024	31	PAN-1 domain
PF00057	31	Low-density lipoprotein (LDL) receptor class A repeat Molecular Function: protein binding (GO:0005515)
PF00122	31	ATPase P-type ATPase-associated domain Molecular Function: nucleotide binding (GO:0000166)
PF01433	31	Peptidase M1 membrane alanine aminopeptidase N-terminal Molecular Function: metallopeptidase activity
PF01062	30	Bestrophin/UPF0187
PF01607	30	Chitin binding domain Cellular Component: extracellular region (GO:0005576) Biological Process: chitin
PF04408	30	Helicase-associated domain Molecular Function: helicase activity (GO:0004386)
PF07719	30	Tetratricopeptide TPR2
PF00097	29	Zinc finger C3HC4 RING-type
PF00169	29	Pleckstrin homology domain Molecular Function: protein binding (GO:0005515) Molecular Function: phospholipid
PF00560	29	Leucine-rich repeat Molecular Function: protein binding (GO:0005515)
PF00583	29	GNAT domain Molecular Function: N-acetyltransferase activity (GO:0008080)
PF07645	29	EGF-like calcium-binding Molecular Function: calcium ion binding (GO:0005509)
PF00028	28	Cadherin Molecular Function: calcium ion binding (GO:0005509) Biological Process: homophilic cell
PF00098	28	Zinc finger CCHC-type Molecular Function: nucleic acid binding (GO:0003676) Molecular
PF00782	28	Dual specificity phosphatase catalytic domain Biological Process: protein dephosphorylation (GO:0006470)
PF01697	28	Domain of unknown function DUF23
PF07701	28	Haem NO binding associated Molecular Function: guanylate cyclase activity (GO:0004383) Biological
PF00010	27	Helix-loop-helix domain Molecular Function: protein dimerization activity (GO:0046983)
PF00515	27	Tetratricopeptide TPR-1 Molecular Function: protein binding (GO:0005515)
PF00702	27	Haloacid dehalogenase-like hydrolase Molecular Function: catalytic activity (GO:0003824) Biological Process: metabolic
PF01161	27	Phosphatidylethanolamine-binding protein PEBP
PF01661	27	Appr-1-p processing
PF00291	26	Tryptophan synthase beta subunit-like PLP-dependent enzymes superfamily
PF00307	26	Calponin homology domain Molecular Function: protein binding (GO:0005515)
PF00642	26	Zinc finger CCCH-type Molecular Function: nucleic acid binding (GO:0003676) Molecular
PF00689	26	ATPase P-type cation-transporter C-terminal
PF00999	26	Cation/H+ exchanger Biological Process: cation transport (GO:0006812) Molecular Function: solute:hydrogen antiporter
PF01694	26	Peptidase S54 rhomboid domain Molecular Function: serine-type endopeptidase activity (GO:0004252)
PF01757	26	Acyltransferase 3 Molecular Function: transferase activity transferring acyl groups other than
PF04450	26	Uncharacterised protein family basic secretory protein
PF13405	26	NULL
PF00085	25	Thioredoxin domain Biological Process: cell redox homeostasis (GO:0045454)
PF00888	25	Cullin N-terminal Biological Process: ubiquitin-dependent protein catabolic process (GO:0006511) Cellular
PF01055	25	Glycoside hydrolase family 31 Molecular Function: hydrolase activity hydrolyzing O-glycosyl
PF02770	25	Acyl-CoA oxidase/dehydrogenase central domain Molecular Function: acyl-CoA dehydrogenase activity (GO:0003995)
PF10327	25	7TM GPCR serpentine chemoreceptor class i (Sri)
PF13598	25	Conserved hypothetical protein CHP02231
PF00075	24	Ribonuclease H domain Molecular Function: nucleic acid binding (GO:0003676) Molecular Function:
PF00194	24	Alpha carbonic anhydrase
PF00209	24	Sodium:neurotransmitter symporter Molecular Function: neurotransmitter:sodium symporter activity (GO:0005328) Biological Process: neurotransmitter
PF00225	24	Kinesin motor domain Molecular Function: microtubule motor activity (GO:0003777) Molecular
PF00337	24	Galectin carbohydrate recognition domain Molecular Function: carbohydrate binding (GO:0030246)
PF00373	24	FERM central domain
PF00481	24	Protein phosphatase 2C-like Molecular Function: catalytic activity (GO:0003824)
PF00621	24	Dbl homology (DH) domain Molecular Function: Rho guanyl-nucleotide exchange factor activity (GO:0005089)
PF01679	24	Proteolipid membrane potential modulator Cellular Component: integral to membrane (GO:0016021)
PF02958	24	Protein of unknown function DUF227
PF04155	24	Ground-like domain
PF00130	23	Protein kinase C-like phorbol ester/diacylglycerol binding Biological Process: intracellular signal transduction
PF00160	23	Cyclophilin-like peptidyl-prolyl cis-trans isomerase domain Molecular Function: peptidyl-prolyl cis-trans isomerase activity (GO:0003755)
PF00909	23	Ammonium transporter AmtB-like Molecular Function: ammonium transmembrane transporter activity (GO:0008519) Biological
PF01612	23	3'-5' exonuclease domain Molecular Function: nucleic acid binding (GO:0003676) Cellular Component:
PF03221	23	HTH CenpB-type DNA-binding domain
PF00025	22	Small GTPase superfamily ARF/SAR type Molecular Function: GTP binding (GO:0005525)
PF00441	22	Acyl-CoA oxidase/dehydrogenase type 1 Molecular Function: oxidoreductase activity acting on
PF00620	22	Rho GTPase-activating protein domain Cellular Component: intracellular (GO:0005622) Biological Process: signal
PF00724	22	NADH:flavin oxidoreductase/NADH oxidase N-terminal Molecular Function: FMN binding (GO:0010181) Molecular
PF01490	22	Amino acid transporter transmembrane
PF01650	22	Peptidase C13 legumain Molecular Function: cysteine-type endopeptidase activity (GO:0004197) Biological
PF13909	22	NULL
PF00022	21	Actin-like
PF00053	21	EGF-like laminin
PF00171	21	Aldehyde dehydrogenase domain Biological Process: metabolic process (GO:0008152) Molecular Function: oxidoreductase
PF00227	21	Proteasome subunit alpha/beta Molecular Function: threonine-type endopeptidase activity (GO:0004298) Cellular
PF00533	21	BRCT domain
PF01423	21	Ribonucleoprotein LSM domain
PF03098	21	Haem peroxidase animal Molecular Function: peroxidase activity (GO:0004601) Biological Process:
PF13410	21	NULL
PF00063	20	Myosin head motor domain Molecular Function: motor activity (GO:0003774) Molecular
PF00566	20	Rab-GTPase-TBC domain Molecular Function: Rab GTPase activator activity (GO:0005097) Cellular Component:
PF00615	20	Regulator of G protein signalling Biological Process: termination of G-protein coupled receptor
PF01145	20	Band 7 protein
PF01370	20	NAD-dependent epimerase/dehydratase Molecular Function: catalytic activity (GO:0003824) Biological Process: cellular metabolic
PF02210	20	Laminin G domain
PF03330	20	Barwin-related endoglucanase
PF03828	20	PAP/25A-associated
PF04870	20	Moulting cycle MLT-10-like protein
PF05033	20	Pre-SET domain Cellular Component: nucleus (GO:0005634) Molecular Function: zinc ion binding
PF00009	19	Elongation factor GTP-binding domain Molecular Function: GTPase activity (GO:0003924) Molecular
PF00058	19	LDLR class B repeat
PF00293	19	NUDIX hydrolase domain Molecular Function: hydrolase activity (GO:0016787)
PF00567	19	Tudor domain
PF00690	19	ATPase P-type cation-transporter N-terminal
PF00753	19	Beta-lactamase-like Molecular Function: hydrolase activity (GO:0016787)
PF01399	19	Proteasome component (PCI) domain Molecular Function: protein binding (GO:0005515)
PF01529	19	Zinc finger DHHC-type palmitoyltransferase Molecular Function: zinc ion binding (GO:0008270)
PF01699	19	Sodium/calcium exchanger membrane region Cellular Component: integral to membrane (GO:0016021) Biological
PF01852	19	Lipid-binding START
PF02207	19	Zinc finger N-recognin Molecular Function: ubiquitin-protein ligase activity (GO:0004842) Molecular
PF02771	19	Acyl-CoA dehydrogenase N-terminal Molecular Function: acyl-CoA dehydrogenase activity (GO:0003995) Biological
PF09258	19	EXTL2 alpha-1 4-N-acetylhexosaminyltransferase Molecular Function: transferase activity transferring hexosyl groups
PF12874	19	NULL
PF13302	19	GNAT domain Molecular Function: N-acetyltransferase activity (GO:0008080)
PF13419	19	NULL
PF00246	18	Peptidase M14 carboxypeptidase A Molecular Function: metallocarboxypeptidase activity (GO:0004181) Biological
PF00857	18	Isochorismatase-like Molecular Function: catalytic activity (GO:0003824) Biological Process: metabolic process (GO:0008152)
PF00916	18	Sulphate transporter Biological Process: sulfate transport (GO:0008272) Molecular Function: sulfate transmembrane
PF01545	18	Cation efflux protein Biological Process: cation transport (GO:0006812) Molecular Function: cation
PF01553	18	Phospholipid/glycerol acyltransferase Biological Process: metabolic process (GO:0008152) Molecular Function: transferase activity
PF03567	18	Sulfotransferase Molecular Function: sulfotransferase activity (GO:0008146) Cellular Component: integral to membrane
PF04970	18	LRAT-like domain
PF07653	18	Variant SH3
PF12661	18	EGF-like conserved site
PF12762	18	Transposase ISXO2-like
PF13833	18	NULL
PF00091	17	Tubulin/FtsZ GTPase domain Cellular Component: protein complex (GO:0043234) Biological Process:
PF00108	17	Thiolase N-terminal Biological Process: metabolic process (GO:0008152) Molecular Function: transferase
PF00230	17	Major intrinsic protein Molecular Function: transporter activity (GO:0005215) Biological Process: transport
PF00561	17	Alpha/beta hydrolase fold-1
PF00929	17	Exonuclease RNase T/DNA polymerase III
PF01266	17	FAD dependent oxidoreductase Molecular Function: oxidoreductase activity (GO:0016491) Biological Process: oxidation-reduction
PF01485	17	Zinc finger C6HC-type Molecular Function: zinc ion binding (GO:0008270)
PF02055	17	Glycoside hydrolase family 30 Molecular Function: glucosylceramidase activity (GO:0004348) Cellular
PF09607	17	Brinker DNA-binding domain
PF13650	17	NULL
PF13893	17	NULL
PF00027	16	Cyclic nucleotide-binding domain
PF00118	16	Chaperonin Cpn60/TCP-1 Molecular Function: ATP binding (GO:0005524) Biological Process: cellular protein
PF00155	16	Aminotransferase class I/classII Biological Process: biosynthetic process (GO:0009058) Molecular Function:
PF00388	16	Phospholipase C phosphatidylinositol-specific X domain
PF00397	16	WW/Rsp5/WWP Molecular Function: protein binding (GO:0005515)
PF00722	16	Glycoside hydrolase family 16 Molecular Function: hydrolase activity hydrolyzing O-glycosyl
PF00787	16	Phox homologous domain Molecular Function: protein binding (GO:0005515) Biological Process: cell
PF00884	16	Sulfatase Biological Process: metabolic process (GO:0008152) Molecular Function: sulfuric ester hydrolase
PF00907	16	Transcription factor T-box Molecular Function: sequence-specific DNA binding transcription factor activity
PF01053	16	Cys/Met metabolism pyridoxal phosphate-dependent enzyme Molecular Function: pyridoxal phosphate binding (GO:0030170)
PF03265	16	Deoxyribonuclease II Molecular Function: deoxyribonuclease II activity (GO:0004531) Biological Process: DNA
PF03732	16	Retrotransposon gag protein
PF05978	16	Ion channel regulatory protein UNC-93
PF07716	16	Basic-leucine zipper domain Molecular Function: sequence-specific DNA binding transcription factor activity (GO:0003700)
PF08719	16	Conserved hypothetical protein CHP02464
PF00264	15	Tyrosinase Biological Process: metabolic process (GO:0008152) Molecular Function: oxidoreductase activity (GO:0016491)
PF00295	15	Glycoside hydrolase family 28 Molecular Function: polygalacturonase activity (GO:0004650) Biological
PF00378	15	Crotonase core Molecular Function: catalytic activity (GO:0003824) Biological Process: metabolic
PF00487	15	Fatty acid desaturase type 1 Biological Process: lipid metabolic process (GO:0006629)
PF00536	15	Sterile alpha motif type 1
PF00569	15	Zinc finger ZZ-type Molecular Function: zinc ion binding (GO:0008270)
PF00806	15	Pumilio RNA-binding repeat Molecular Function: RNA binding (GO:0003723)
PF00850	15	Histone deacetylase domain
PF01027	15	Bax inhibitor 1-related
PF01476	15	Peptidoglycan-binding lysin domain Biological Process: cell wall macromolecule catabolic process (GO:0016998)
PF03351	15	DOMON domain
PF03953	15	Tubulin/FtsZ 2-layer sandwich domain Molecular Function: GTPase activity (GO:0003924) Molecular
PF05739	15	Target SNARE coiled-coil domain Molecular Function: protein binding (GO:0005515)
PF06071	15	Domain of unknown function DUF933
PF07717	15	Domain of unknown function DUF1605
PF07859	15	Alpha/beta hydrolase fold-3 Biological Process: metabolic process (GO:0008152) Molecular Function: hydrolase
PF07992	15	Pyridine nucleotide-disulphide oxidoreductase FAD/NAD(P)-binding domain Molecular Function: oxidoreductase activity (GO:0016491)
PF12698	15	NULL
PF13202	15	EF-hand-like domain Molecular Function: calcium ion binding (GO:0005509)
PF13520	15	NULL
PF00088	14	P-type trefoil
PF00134	14	Cyclin N-terminal
PF00173	14	Cytochrome b5 Molecular Function: heme binding (GO:0020037)
PF00250	14	Transcription factor fork head Molecular Function: sequence-specific DNA binding transcription factor
PF00314	14	Thaumatin pathogenesis-related
PF00454	14	Phosphatidylinositol 3-/4-kinase catalytic domain Molecular Function: phosphotransferase activity alcohol group
PF00557	14	Peptidase M24 structural domain Biological Process: cellular process (GO:0009987)
PF00571	14	Cystathionine beta-synthase core Molecular Function: protein binding (GO:0005515)
PF00622	14	SPla/RYanodine receptor SPRY Molecular Function: protein binding (GO:0005515)
PF00755	14	Acyltransferase ChoActase/COT/CPT Molecular Function: transferase activity transferring acyl groups (GO:0016746)
PF00854	14	Proton-dependent oligopeptide transporter family Molecular Function: transporter activity (GO:0005215) Biological Process:
PF00955	14	Bicarbonate transporter C-terminal Biological Process: anion transport (GO:0006820) Cellular Component:
PF01221	14	Dynein light chain type 41276 Cellular Component: microtubule associated complex (GO:0005875)
PF01363	14	Zinc finger FYVE-type Molecular Function: metal ion binding (GO:0046872)
PF01425	14	Amidase Molecular Function: carbon-nitrogen ligase activity with glutamine as amido-N-donor (GO:0016884)
PF01683	14	EB domain
PF01740	14	STAS domain
PF02803	14	Thiolase C-terminal Biological Process: metabolic process (GO:0008152) Molecular Function: transferase
PF03055	14	Carotenoid oxygenase
PF03144	14	Translation elongation factor EFTu/EF1A domain 2 Molecular Function: GTP binding (GO:0005525)
PF04777	14	Erv1/Alr Molecular Function: thiol oxidase activity (GO:0016972) Biological Process: oxidation-reduction process
PF07062	14	Clc protein-like Cellular Component: integral to membrane (GO:0016021)
PF11717	14	RNA binding activity-knot of a chromodomain
PF12680	14	Polyketide cyclase SnoaL-like domain
PF13637	14	NULL
PF13873	14	NULL
PF13903	14	NULL
PF00031	13	Proteinase inhibitor I25 cystatin Molecular Function: cysteine-type endopeptidase inhibitor activity (GO:0004869)
PF00084	13	Sushi/SCR/CCP
PF00090	13	Thrombospondin type 1 repeat
PF00324	13	Amino acid permease domain Biological Process: transport (GO:0006810) Cellular Component: membrane
PF00498	13	Forkhead-associated (FHA) domain Molecular Function: protein binding (GO:0005515)
PF00535	13	Glycosyl transferase family 2
PF00581	13	Rhodanese-like domain
PF00626	13	Gelsolin domain
PF00632	13	HECT Molecular Function: ubiquitin-protein ligase activity (GO:0004842) Cellular Component: intracellular (GO:0005622)
PF01426	13	Bromo adjacent homology (BAH) domain Molecular Function: DNA binding (GO:0003677)
PF01496	13	ATPase V0/A0 complex subunit a Molecular Function: hydrogen ion transmembrane transporter
PF01585	13	G-patch domain Molecular Function: nucleic acid binding (GO:0003676)
PF01734	13	Patatin/Phospholipase A2-related Biological Process: lipid metabolic process (GO:0006629)
PF02515	13	CoA-transferase family III Molecular Function: catalytic activity (GO:0003824) Biological Process: metabolic
PF02689	13	DNA helicase Molecular Function: helicase activity (GO:0004386) Molecular Function: ATP binding
PF03134	13	TB2/DP1/HVA22-related protein
PF03165	13	MAD homology 1 Dwarfin-type Cellular Component: intracellular (GO:0005622) Biological Process:
PF03314	13	Protein of unknown function DUF273
PF03357	13	Snf7 Biological Process: protein transport (GO:0015031)
PF06083	13	Interleukin-17 Molecular Function: cytokine activity (GO:0005125) Cellular Component: extracellular region (GO:0005576)
PF08395	13	7TM chemoreceptor Cellular Component: integral to membrane (GO:0016021) Biological Process: sensory
PF09379	13	FERM N-terminal
PF09380	13	FERM C-terminal PH-like domain
PF13193	13	Domain of unknown function DUF4009
PF00282	12	Pyridoxal phosphate-dependent decarboxylase Molecular Function: carboxy-lyase activity (GO:0016831) Biological Process: carboxylic
PF00300	12	Histidine phosphatase superfamily clade-1
PF00383	12	CMP/dCMP deaminase zinc-binding Molecular Function: zinc ion binding (GO:0008270) Molecular
PF00387	12	Phospholipase C phosphatidylinositol-specific Y domain Molecular Function: phosphatidylinositol phospholipase C
PF00640	12	Phosphotyrosine interaction domain Molecular Function: protein binding (GO:0005515)
PF00648	12	Peptidase C2 calpain catalytic domain Molecular Function: calcium-dependent cysteine-type endopeptidase
PF00650	12	CRAL-TRIO domain
PF00751	12	DM DNA-binding Cellular Component: nucleus (GO:0005634) Biological Process: regulation of transcription
PF01156	12	Inosine/uridine-preferring nucleoside hydrolase domain
PF01204	12	Glycoside hydrolase family 37 Molecular Function: alpha alpha-trehalase activity (GO:0004555)
PF01581	12	FMRFamide-related peptide-like Biological Process: neuropeptide signaling pathway (GO:0007218)
PF02135	12	Zinc finger TAZ-type Molecular Function: transcription cofactor activity (GO:0003712) Molecular
PF02263	12	Guanylate-binding protein N-terminal Molecular Function: GTPase activity (GO:0003924) Molecular Function:
PF02535	12	Zinc/iron permease Cellular Component: membrane (GO:0016020) Biological Process: metal ion transport
PF03057	12	Protein of unknown function DUF236
PF03145	12	Seven-in-absentia protein TRAF-like domain Cellular Component: nucleus (GO:0005634) Biological Process:
PF05611	12	Protein of unknown function DUF780 Caenorhabditis species
PF08214	12	Histone H3-K56 acetyltransferase RTT109
PF12150	12	Cytosolic motility protein
PF13489	12	NULL
PF13504	12	NULL
PF13600	12	Domain of unknown function DUF4140
PF13905	12	NULL
PF13921	12	NULL
PF00110	11	Wnt Molecular Function: receptor binding (GO:0005102) Cellular Component: extracellular region (GO:0005576)
PF00133	11	Aminoacyl-tRNA synthetase class Ia Molecular Function: nucleotide binding (GO:0000166) Molecular
PF00137	11	ATPase F0/V0 complex subunit C Molecular Function: hydrogen ion transmembrane
PF00170	11	Basic-leucine zipper domain Molecular Function: sequence-specific DNA binding transcription factor activity (GO:0003700)
PF00255	11	Glutathione peroxidase Molecular Function: glutathione peroxidase activity (GO:0004602) Biological Process: response
PF00335	11	Tetraspanin/Peripherin Cellular Component: integral to membrane (GO:0016021)
PF00433	11	Protein kinase C-terminal Molecular Function: protein serine/threonine kinase activity (GO:0004674)
PF00497	11	Extracellular solute-binding protein family 3 Molecular Function: transporter activity (GO:0005215)
PF00627	11	Ubiquitin-associated/translation elongation factor EF1B N-terminal Molecular Function: protein binding (GO:0005515)
PF00654	11	Chloride channel voltage gated Molecular Function: voltage-gated chloride channel activity (GO:0005247)
PF00676	11	Dehydrogenase E1 component Biological Process: metabolic process (GO:0008152) Molecular Function:
PF00788	11	Ras-association Biological Process: signal transduction (GO:0007165)
PF01151	11	GNS1/SUR4 membrane protein Cellular Component: integral to membrane (GO:0016021)
PF01217	11	AP complex mu/sigma subunit
PF01408	11	Oxidoreductase N-terminal Molecular Function: oxidoreductase activity (GO:0016491)
PF01546	11	Peptidase M20 Biological Process: metabolic process (GO:0008152) Molecular Function: hydrolase activity
PF01693	11	Ribonuclease H1 N-terminal
PF01833	11	Cell surface receptor IPT/TIG Molecular Function: protein binding (GO:0005515)
PF02886	11	Lipid-binding serum glycoprotein C-terminal Molecular Function: lipid binding (GO:0008289)
PF03062	11	Membrane bound O-acyl transferase MBOAT
PF03114	11	BAR domain Molecular Function: protein binding (GO:0005515) Cellular Component: cytoplasm (GO:0005737)
PF03166	11	SMAD domain Dwarfin-type Cellular Component: intracellular (GO:0005622) Biological Process: regulation
PF03171	11	Oxoglutarate/iron-dependent dioxygenase Molecular Function: oxidoreductase activity (GO:0016491) Molecular Function: oxidoreductase activity
PF04142	11	Nucleotide-sugar transporter Cellular Component: Golgi membrane (GO:0000139) Molecular Function: sugar:hydrogen symporter
PF04991	11	LicD
PF07002	11	Copine
PF07687	11	Peptidase M20 dimerisation Molecular Function: hydrolase activity (GO:0016787)
PF09412	11	Endoribonuclease XendoU Molecular Function: hydrolase activity acting on ester bonds (GO:0016788)
PF13613	11	NULL
PF13792	11	NULL
PF00060	10	Ionotropic glutamate receptor Molecular Function: ionotropic glutamate receptor activity (GO:0004970) Molecular
PF00156	10	Phosphoribosyltransferase domain Biological Process: nucleoside metabolic process (GO:0009116)
PF00178	10	Ets Molecular Function: sequence-specific DNA binding transcription factor activity (GO:0003700) Biological
PF00292	10	Paired domain Molecular Function: DNA binding (GO:0003677) Biological Process: regulation of
PF00294	10	PfkB
PF00352	10	TATA-box binding protein Molecular Function: DNA binding (GO:0003677) Biological Process: DNA-dependent
PF00364	10	Biotin/lipoyl attachment
PF00375	10	Sodium:dicarboxylate symporter Biological Process: dicarboxylic acid transport (GO:0006835) Cellular Component: membrane
PF00462	10	Glutaredoxin Molecular Function: electron carrier activity (GO:0009055) Molecular Function: protein disulfide
PF00534	10	Glycosyl transferase family 1 Biological Process: biosynthetic process (GO:0009058)
PF00575	10	Ribosomal protein S1 RNA-binding domain Molecular Function: RNA binding (GO:0003723)
PF00587	10	Aminoacyl-tRNA synthetase class II (G/ H/ P/ S) conserved domain
PF00652	10	Ricin B lectin domain
PF00656	10	Peptidase C14 caspase catalytic Molecular Function: cysteine-type endopeptidase activity (GO:0004197)
PF00808	10	Transcription factor CBF/NF-Y/archaeal histone Cellular Component: intracellular (GO:0005622) Molecular Function: sequence-specific
PF01273	10	Lipid-binding serum glycoprotein N-terminal Molecular Function: lipid binding (GO:0008289)
PF01384	10	Phosphate transporter Molecular Function: inorganic phosphate transmembrane transporter activity (GO:0005315) Biological
PF01398	10	JAB1/Mov34/MPN/PAD-1 Molecular Function: protein binding (GO:0005515)
PF02709	10	Galactosyltransferase metazoa Biological Process: carbohydrate metabolic process (GO:0005975) Molecular Function:
PF03137	10	Organic anion transporter polypeptide OATP Molecular Function: transporter activity (GO:0005215) Biological
PF03188	10	Cytochrome b561 eukaryote Cellular Component: integral to membrane (GO:0016021)
PF03299	10	Transcription factor AP-2 C-terminal
PF05712	10	MRG domain
PF06441	10	Epoxide hydrolase N-terminal
PF06852	10	Domain of unknown function DUF1248
PF07173	10	Protein of unknown function DUF1399
PF07857	10	Protein of unknown function DUF1632 TMEM144
PF08241	10	Methyltransferase type 11 Biological Process: metabolic process (GO:0008152) Molecular Function: methyltransferase
PF10277	10	Frag1/DRAM/Sfk1
PF11838	10	Domain of unknown function DUF3358
PF12695	10	NULL
PF13246	10	ATPase P-type K/Mg/Cd/Cu/Zn/Na/Ca/Na/H-transporter Molecular Function: ATP binding (GO:0005524) Biological
PF13516	10	NULL
PF13622	10	NULL
PF00109	9	Beta-ketoacyl synthase N-terminal
PF00326	9	Peptidase S9 prolyl oligopeptidase catalytic domain Biological Process: proteolysis (GO:0006508)
PF00350	9	Dynamin GTPase domain Molecular Function: GTPase activity (GO:0003924) Molecular Function:
PF00493	9	Mini-chromosome maintenance DNA-dependent ATPase Molecular Function: DNA binding (GO:0003677) Molecular
PF00550	9	Acyl carrier protein-like
PF00645	9	Zinc finger PARP-type Molecular Function: DNA binding (GO:0003677) Molecular Function:
PF00728	9	Glycoside hydrolase family 20 catalytic core Molecular Function: hydrolase activity
PF00781	9	Diacylglycerol kinase catalytic domain Molecular Function: diacylglycerol kinase activity (GO:0004143)
PF00872	9	Transposase mutator type Molecular Function: DNA binding (GO:0003677) Molecular Function:
PF00899	9	UBA/THIF-type NAD/FAD binding fold Molecular Function: catalytic activity (GO:0003824)
PF00932	9	Lamin Tail Domain
PF01064	9	TGF-beta receptor/activin receptor type I/II Molecular Function: transmembrane receptor protein serine/threonine
PF01074	9	Glycoside hydrolase family 38 core Molecular Function: alpha-mannosidase activity (GO:0004559)
PF01079	9	Hint domain Biological Process: proteolysis (GO:0006508) Molecular Function: peptidase activity (GO:0008233)
PF01105	9	GOLD Biological Process: transport (GO:0006810) Cellular Component: integral to membrane (GO:0016021)
PF01467	9	Cytidylyltransferase Biological Process: biosynthetic process (GO:0009058) Molecular Function: nucleotidyltransferase activity (GO:0016779)
PF01556	9	Chaperone DnaJ C-terminal Biological Process: protein folding (GO:0006457) Molecular Function:
PF01593	9	Amine oxidase Molecular Function: oxidoreductase activity (GO:0016491) Biological Process: oxidation-reduction process
PF01595	9	Domain of unknown function DUF21
PF01602	9	Clathrin/coatomer adaptor adaptin-like N-terminal Biological Process: intracellular protein transport (GO:0006886)
PF01681	9	C6 domain
PF01753	9	Zinc finger MYND-type Molecular Function: zinc ion binding (GO:0008270)
PF02036	9	SCP2 sterol-binding domain Molecular Function: sterol binding (GO:0032934)
PF02178	9	AT hook DNA-binding motif Molecular Function: DNA binding (GO:0003677)
PF02463	9	RecF/RecN/SMC
PF02666	9	Phosphatidylserine decarboxylase-related Molecular Function: phosphatidylserine decarboxylase activity (GO:0004609) Biological Process: phospholipid
PF02736	9	Myosin N-terminal SH3-like Molecular Function: motor activity (GO:0003774) Molecular
PF02801	9	Beta-ketoacyl synthase C-terminal
PF02854	9	MIF4G-like type 3 Molecular Function: DNA binding (GO:0003677) Molecular Function:
PF03096	9	Ndr
PF03133	9	Tubulin-tyrosine ligase Molecular Function: tubulin-tyrosine ligase activity (GO:0004835) Biological Process: cellular
PF04083	9	Partial AB-hydrolase lipase domain Biological Process: lipid metabolic process (GO:0006629)
PF04389	9	Peptidase M28 Biological Process: proteolysis (GO:0006508) Molecular Function: peptidase activity (GO:0008233)
PF04969	9	CS domain
PF05050	9	Methyltransferase FkbM
PF06394	9	Proteinase inhibitor I33 aspin
PF07700	9	Heme-NO binding Molecular Function: heme binding (GO:0020037)
PF08449	9	UAA transporter Biological Process: transmembrane transport (GO:0055085)
PF10584	9	Proteasome alpha-subunit N-terminal domain Molecular Function: endopeptidase activity (GO:0004175)
PF12697	9	NULL
PF13307	9	ATP-dependent helicase C-terminal Molecular Function: nucleic acid binding (GO:0003676) Molecular
PF13432	9	NULL
PF13445	9	NULL
PF13857	9	NULL
PF00002	8	GPCR family 2 secretin-like Molecular Function: G-protein coupled receptor activity
PF00087	8	Snake toxin Cellular Component: extracellular region (GO:0005576)
PF00132	8	Bacterial transferase hexapeptide repeat
PF00152	8	Aminoacyl-tRNA synthetase class II (D/K/N) Molecular Function: nucleotide binding (GO:0000166)
PF00244	8	14-3-3 domain
PF00413	8	Peptidase M10 metallopeptidase Molecular Function: metalloendopeptidase activity (GO:0004222) Biological Process:
PF00538	8	Histone H1/H5 Cellular Component: nucleosome (GO:0000786) Molecular Function: DNA binding (GO:0003677)
PF00612	8	IQ motif EF-hand binding site Molecular Function: protein binding (GO:0005515)
PF00629	8	MAM domain Cellular Component: membrane (GO:0016020)
PF00789	8	UBX Molecular Function: protein binding (GO:0005515)
PF00860	8	Xanthine/uracil/vitamin C permease Molecular Function: transporter activity (GO:0005215) Biological Process: transport
PF00887	8	Acyl-CoA-binding protein ACBP Molecular Function: fatty-acyl-CoA binding (GO:0000062)
PF00962	8	Adenosine/AMP deaminase domain Biological Process: purine ribonucleoside monophosphate biosynthetic process (GO:0009168)
PF01019	8	Gamma-glutamyltranspeptidase Molecular Function: gamma-glutamyltransferase activity (GO:0003840) Biological Process: glutathione metabolic process
PF01044	8	Vinculin/alpha-catenin Molecular Function: structural molecule activity (GO:0005198) Biological Process: cell adhesion
PF01096	8	Zinc finger TFIIS-type Molecular Function: nucleic acid binding (GO:0003676) Biological
PF01131	8	DNA topoisomerase type IA central Molecular Function: DNA binding (GO:0003677)
PF01138	8	Exoribonuclease phosphorolytic domain 1
PF01448	8	ELM2 domain
PF01564	8	Spermidine/spermine synthases family Molecular Function: catalytic activity (GO:0003824)
PF01576	8	Myosin tail Molecular Function: motor activity (GO:0003774) Cellular Component: myosin complex
PF01875	8	UPF0103/Mediator of ErbB2-driven cell motility (Memo-related)
PF01925	8	Transmembrane protein TauE like Cellular Component: integral to membrane (GO:0016021)
PF02037	8	DNA-binding SAP Molecular Function: nucleic acid binding (GO:0003676)
PF02181	8	Actin-binding FH2
PF02225	8	Protease-associated domain PA
PF02301	8	DNA-binding HORMA
PF02779	8	Transketolase-like pyrimidine-binding domain
PF03088	8	Strictosidine synthase conserved region Biological Process: biosynthetic process (GO:0009058) Molecular
PF03143	8	Translation elongation factor EFTu/EF1A C-terminal Molecular Function: GTP binding (GO:0005525)
PF03298	8	Stanniocalcin Molecular Function: hormone activity (GO:0005179) Cellular Component: extracellular region (GO:0005576)
PF03537	8	TM1410 hypothetical-related protein
PF04145	8	Ctr copper transporter Molecular Function: copper ion transmembrane transporter activity (GO:0005375)
PF04707	8	PRELI/MSF1
PF04762	8	IKI3
PF05184	8	Saposin-like type B 1 Biological Process: lipid metabolic process (GO:0006629)
PF05193	8	Peptidase M16 C-terminal Molecular Function: metalloendopeptidase activity (GO:0004222) Biological Process:
PF06653	8	Tight junction protein claudin-like
PF06733	8	DEAD2 Molecular Function: DNA binding (GO:0003677) Molecular Function: ATP-dependent DNA helicase
PF06963	8	Ferroporti-1 Molecular Function: iron ion transmembrane transporter activity (GO:0005381) Cellular Component:
PF07500	8	Transcription elongation factor S-II central domain Biological Process: transcription DNA-dependent
PF07565	8	Bicarbonate transporter cytoplasmic Biological Process: anion transport (GO:0006820) Molecular Function:
PF07801	8	Protein of unknown function DUF1647
PF08148	8	DSH C-terminal Molecular Function: ATP binding (GO:0005524) Molecular Function: hydrolase
PF08423	8	DNA recombination and repair protein Rad51 C-terminal
PF08645	8	Polynucleotide kinase 3 phosphatase
PF11977	8	Ribonuclease Zc3h12a-like
PF13174	8	Tetratricopeptide repeat Molecular Function: protein binding (GO:0005515)
PF13417	8	NULL
PF13424	8	NULL
PF13519	8	NULL
PF13848	8	NULL
PF14008	8	Iron/zinc purple acid phosphatase-like C-terminal domain
PF00003	7	GPCR family 3 C-terminal Molecular Function: G-protein coupled receptor activity
PF00038	7	Filament
PF00082	7	Peptidase S8/S53 subtilisin/kexin/sedolisin Molecular Function: serine-type endopeptidase activity (GO:0004252) Biological
PF00094	7	von Willebrand factor type D domain
PF00128	7	Glycosyl hydrolase family 13 catalytic domain Molecular Function: catalytic activity
PF00136	7	DNA-directed DNA polymerase family B multifunctional domain Molecular Function: nucleotide
PF00144	7	Beta-lactamase-related
PF00249	7	SANT/Myb domain Molecular Function: chromatin binding (GO:0003682)
PF00254	7	Peptidyl-prolyl cis-trans isomerase FKBP-type domain Biological Process: protein folding (GO:0006457)
PF00266	7	Aminotransferase class V/Cysteine desulfurase Biological Process: metabolic process (GO:0008152)
PF00320	7	Zinc finger GATA-type Molecular Function: sequence-specific DNA binding transcription factor activity
PF00351	7	Aromatic amino acid hydroxylase C-terminal Molecular Function: oxidoreductase activity acting
PF00402	7	Calponin repeat
PF00406	7	Adenylate kinase Molecular Function: ATP binding (GO:0005524) Biological Process: nucleobase-containing compound
PF00415	7	Regulator of chromosome condensation RCC1
PF00435	7	Spectrin repeat Molecular Function: protein binding (GO:0005515)
PF00553	7	Cellulose-binding domain family II bacterial-type Molecular Function: hydrolase activity
PF00610	7	DEP domain Biological Process: intracellular signal transduction (GO:0035556)
PF00617	7	Guanine-nucleotide dissociation stimulator CDC25 Molecular Function: guanyl-nucleotide exchange factor activity (GO:0005085)
PF00675	7	Peptidase M16 N-terminal Molecular Function: metalloendopeptidase activity (GO:0004222) Biological Process:
PF00725	7	3-hydroxyacyl-CoA dehydrogenase C-terminal Molecular Function: 3-hydroxyacyl-CoA dehydrogenase activity (GO:0003857) Biological
PF00778	7	DIX domain Molecular Function: signal transducer activity (GO:0004871) Cellular Component: intracellular
PF00795	7	Carbon-nitrogen hydrolase Biological Process: nitrogen compound metabolic process (GO:0006807) Molecular Function:
PF00957	7	Synaptobrevin Cellular Component: integral to membrane (GO:0016021) Biological Process: vesicle-mediated transport
PF01067	7	Peptidase C2 calpain large subunit domain III
PF01073	7	3-beta hydroxysteroid dehydrogenase/isomerase Molecular Function: 3-beta-hydroxy-delta5-steroid dehydrogenase activity (GO:0003854) Biological Process:
PF01088	7	Peptidase C12 ubiquitin carboxyl-terminal hydrolase 1 Molecular Function: ubiquitin thiolesterase activity
PF01237	7	Oxysterol-binding protein
PF01248	7	Ribosomal protein L7Ae/L30e/S12e/Gadd45
PF01344	7	Kelch repeat type 1 Molecular Function: protein binding (GO:0005515)
PF01393	7	Chromo shadow domain Cellular Component: nucleus (GO:0005634)
PF01403	7	Semaphorin/CD100 antigen Molecular Function: protein binding (GO:0005515)
PF01531	7	Glycosyl transferase family 11 Biological Process: carbohydrate metabolic process (GO:0005975)
PF01569	7	Phosphatidic acid phosphatase type 2/haloperoxidase Molecular Function: catalytic activity (GO:0003824) Cellular
PF01705	7	Domain of unknown function CX
PF01770	7	Reduced folate carrier Molecular Function: folic acid binding (GO:0005542) Biological Process:
PF01871	7	AMMECR1 domain
PF02141	7	DENN domain
PF02146	7	Sirtuin family Molecular Function: NAD+ binding (GO:0070403)
PF02319	7	Transcription factor E2F/dimerisation partner (TDP) Molecular Function: sequence-specific DNA binding transcription factor
PF02487	7	Batten's disease protein Cln3 Cellular Component: membrane (GO:0016020)
PF02759	7	RUN
PF02786	7	Carbamoyl-phosphate synthetase large subunit-like ATP-binding domain Molecular Function: ATP binding (GO:0005524)
PF02889	7	Sec63 domain
PF02893	7	GRAM
PF02961	7	Barrier- to-autointegration factor BAF Molecular Function: DNA binding (GO:0003677)
PF02987	7	Late embryogenesis abundant protein LEA-3
PF02991	7	Autophagy protein Atg8 ubiquitin-like
PF03129	7	Anticodon-binding
PF03151	7	Domain of unknown function DUF250
PF03268	7	Protein of unknown function DUF267 Caenorhabditis species
PF03360	7	Glycosyl transferase family 43 Molecular Function: galactosylgalactosylxylosylprotein 3-beta-glucuronosyltransferase activity (GO:0015018)
PF04960	7	Glutaminase Molecular Function: glutaminase activity (GO:0004359) Biological Process: glutamine metabolic process
PF05183	7	RNA-dependent RNA polymerase eukaryotic-type Molecular Function: RNA-directed RNA polymerase activity (GO:0003968)
PF05303	7	Protein of unknown function DUF727
PF05731	7	TROVE Molecular Function: RNA binding (GO:0003723) Cellular Component: ribonucleoprotein complex (GO:0030529)
PF07534	7	TLDc
PF07748	7	Glycosyl hydrolase family 38 C-terminal Biological Process: mannose metabolic process (GO:0006013)
PF08711	7	Transcription factor IIS N-terminal Molecular Function: DNA binding (GO:0003677) Cellular
PF09261	7	Glycoside hydrolase family 38 central domain Molecular Function: hydrolase activity
PF09279	7	Phospholipase C phosphoinositol-specific EF-hand-like
PF10296	7	Domain of unknown function DUF2404
PF10557	7	Cullin protein neddylation domain Biological Process: ubiquitin-dependent protein catabolic process (GO:0006511)
PF10601	7	LPS-induced tumor necrosis factor alpha factor
PF12710	7	NULL
PF12756	7	NULL
PF13012	7	Rpn11/EIF3F C-terminal domain
PF13180	7	PDZ domain Molecular Function: protein binding (GO:0005515)
PF13181	7	Tetratricopeptide repeat Molecular Function: protein binding (GO:0005515)
PF13371	7	NULL
PF13793	7	NULL
PF00035	6	Double-stranded RNA-binding Molecular Function: double-stranded RNA binding (GO:0003725) Cellular Component: intracellular
PF00052	6	Laminin B type IV
PF00055	6	Laminin N-terminal
PF00147	6	Fibrinogen alpha/beta/gamma chain C-terminal globular Molecular Function: receptor binding (GO:0005102)
PF00175	6	Oxidoreductase FAD/NAD(P)-binding Molecular Function: oxidoreductase activity (GO:0016491) Biological Process: oxidation-reduction process
PF00217	6	ATP:guanido phosphotransferase catalytic domain Molecular Function: kinase activity (GO:0016301) Molecular
PF00233	6	3'5'-cyclic nucleotide phosphodiesterase catalytic domain Molecular Function: 3' 5'-cyclic-nucleotide phosphodiesterase activity
PF00241	6	Actin-binding cofilin/tropomyosin type Molecular Function: actin binding (GO:0003779) Cellular Component:
PF00268	6	Ribonucleotide reductase small subunit Molecular Function: ribonucleoside-diphosphate reductase activity thioredoxin disulfide
PF00288	6	GHMP kinase N-terminal domain Molecular Function: ATP binding (GO:0005524)
PF00289	6	Carbamoyl-phosphate synthase large subunit N-terminal Molecular Function: catalytic activity (GO:0003824)
PF00389	6	D-isomer specific 2-hydroxyacid dehydrogenase catalytic domain Biological Process: metabolic process (GO:0008152)
PF00467	6	KOW
PF00564	6	Phox/Bem1p Molecular Function: protein binding (GO:0005515)
PF00625	6	Guanylate kinase Molecular Function: protein binding (GO:0005515)
PF00679	6	Translation elongation factor EFG/EF2 C-terminal Molecular Function: GTP binding (GO:0005525)
PF00685	6	Sulfotransferase domain Molecular Function: sulfotransferase activity (GO:0008146)
PF00752	6	XPG N-terminal Molecular Function: nuclease activity (GO:0004518) Biological Process: DNA repair
PF00780	6	Citron-like Molecular Function: small GTPase regulator activity (GO:0005083)
PF00784	6	MyTH4 domain Cellular Component: cytoskeleton (GO:0005856)
PF00786	6	PAK-box/P21-Rho-binding Molecular Function: protein binding (GO:0005515)
PF00790	6	VHS Biological Process: intracellular protein transport (GO:0006886)
PF00804	6	Syntaxin N-terminal Cellular Component: membrane (GO:0016020)
PF00867	6	XPG/RAD2 endonuclease Molecular Function: nuclease activity (GO:0004518) Biological Process: DNA repair
PF00926	6	3 4-dihydroxy-2-butanone 4-phosphate synthase RibB Molecular Function: 3 4-dihydroxy-2-butanone-4-phosphate synthase activity
PF00928	6	Clathrin adaptor mu subunit C-terminal Molecular Function: protein binding (GO:0005515)
PF00965	6	Proteinase inhibitor I35 tissue inhibitor of metalloproteinase Molecular Function: metalloendopeptidase inhibitor
PF00995	6	Sec1-like protein Biological Process: vesicle docking involved in exocytosis (GO:0006904) Biological
PF01030	6	EGF receptor L domain Cellular Component: membrane (GO:0016020)
PF01061	6	ABC-2 type transporter Cellular Component: membrane (GO:0016020)
PF01112	6	Peptidase T2 asparaginase 2 Molecular Function: hydrolase activity (GO:0016787)
PF01120	6	Glycoside hydrolase family 29 Molecular Function: alpha-L-fucosidase activity (GO:0004560) Biological
PF01147	6	Crustacean neurohormone Molecular Function: neuropeptide hormone activity (GO:0005184) Cellular Component: extracellular
PF01187	6	Macrophage migration inhibitory factor
PF01336	6	Nucleic acid binding OB-fold tRNA/helicase-type Molecular Function: nucleic acid binding
PF01347	6	Lipid transport protein N-terminal Molecular Function: lipid transporter activity (GO:0005319)
PF01392	6	Frizzled domain Molecular Function: protein binding (GO:0005515)
PF01421	6	Peptidase M12B ADAM/reprolysin Molecular Function: metalloendopeptidase activity (GO:0004222) Biological Process:
PF01494	6	Monooxygenase FAD-binding
PF01532	6	Glycoside hydrolase family 47 Molecular Function: mannosyl-oligosaccharide 1 2-alpha-mannosidase activity (GO:0004571)
PF01565	6	FAD linked oxidase N-terminal Molecular Function: UDP-N-acetylmuramate dehydrogenase activity (GO:0008762)
PF01633	6	NULL
PF01652	6	Translation Initiation factor eIF- 4e Molecular Function: RNA binding (GO:0003723) Molecular
PF01663	6	Type I phosphodiesterase/nucleotide pyrophosphatase/phosphate transferase Molecular Function: catalytic activity (GO:0003824)
PF01769	6	MgtE magnesium transporter integral membrane Biological Process: cation transport (GO:0006812)
PF01909	6	Nucleotidyl transferase domain Molecular Function: nucleotidyltransferase activity (GO:0016779)
PF01979	6	Amidohydrolase 1 Molecular Function: hydrolase activity (GO:0016787)
PF02172	6	Coactivator CBP KIX Molecular Function: transcription cofactor activity (GO:0003712) Biological
PF02244	6	Proteinase inhibitor carboxypeptidase propeptide Molecular Function: carboxypeptidase activity (GO:0004180) Biological
PF02274	6	Amidinotransferase Cellular Component: cytoplasm (GO:0005737) Molecular Function: hydrolase activity acting
PF02434	6	Fringe-like Cellular Component: membrane (GO:0016020) Molecular Function: transferase activity transferring
PF02737	6	3-hydroxyacyl-CoA dehydrogenase NAD binding Molecular Function: 3-hydroxyacyl-CoA dehydrogenase activity (GO:0003857)
PF02826	6	D-isomer specific 2-hydroxyacid dehydrogenase NAD-binding Molecular Function: oxidoreductase activity acting
PF02877	6	Poly(ADP-ribose) polymerase regulatory domain Molecular Function: NAD+ ADP-ribosyltransferase activity (GO:0003950)
PF03006	6	Hly-III-related Cellular Component: integral to membrane (GO:0016021)
PF03031	6	NLI interacting factor Molecular Function: protein binding (GO:0005515)
PF03074	6	Glutamate-cysteine ligase catalytic subunit Molecular Function: glutamate-cysteine ligase activity (GO:0004357) Biological
PF03079	6	Acireductone dioxygenase ARD family Molecular Function: acireductone dioxygenase [iron(II)-requiring] activity (GO:0010309)
PF03083	6	SWEET sugar transporter Cellular Component: integral to membrane (GO:0016021)
PF03097	6	BRO1 domain
PF03104	6	DNA-directed DNA polymerase family B exonuclease domain Molecular Function: DNA-directed
PF03226	6	Yippee-like protein
PF03227	6	Gamma interferon inducible lysosomal thiol reductase GILT
PF03455	6	dDENN domain
PF03670	6	Uncharacterised protein family UPF0184
PF03770	6	Inositol polyphosphate kinase Molecular Function: inositol-1 4 5-trisphosphate 3-kinase activity (GO:0008440)
PF03798	6	TRAM/LAG1/CLN8 homology domain Cellular Component: integral to membrane (GO:0016021)
PF03810	6	Importin-beta N-terminal Cellular Component: nuclear pore (GO:0005643) Biological Process: intracellular
PF04193	6	NULL
PF04212	6	MIT
PF05049	6	Interferon-inducible GTPase Molecular Function: GTP binding (GO:0005525) Cellular Component: membrane (GO:0016020)
PF05406	6	WGR domain
PF05478	6	Prominin Cellular Component: integral to membrane (GO:0016021)
PF05884	6	Protein of unknown function DUF856 Caenorhabditis species
PF05995	6	Cysteine dioxygenase type I Molecular Function: iron ion binding (GO:0005506) Molecular
PF06342	6	Protein of unknown function DUF1057
PF06579	6	Caenorhabditis elegans ly-6-related
PF07525	6	SOCS protein C-terminal Biological Process: intracellular signal transduction (GO:0035556)
PF07541	6	Translation initiation factor 2 alpha subunit Molecular Function: RNA binding (GO:0003723)
PF07728	6	ATPase dynein-related AAA domain Molecular Function: ATP binding (GO:0005524)
PF07830	6	Protein serine/threonine phosphatase 2C C-terminal Molecular Function: magnesium ion binding (GO:0000287)
PF07974	6	EGF extracellular
PF08264	6	Valyl/Leucyl/Isoleucyl-tRNA synthetase class I anticodon-binding Molecular Function: nucleotide binding (GO:0000166)
PF08445	6	FR47-like Molecular Function: transferase activity transferring acyl groups other than amino-acyl
PF08477	6	Mitochondrial Rho-like Molecular Function: GTP binding (GO:0005525) Cellular Component: intracellular (GO:0005622)
PF08652	6	RAI1-like
PF08768	6	Domain of unknown function DUF1794
PF09011	6	High mobility group superfamily Molecular Function: protein binding (GO:0005515)
PF09335	6	SNARE associated Golgi protein
PF10261	6	Fat storage-inducing transmembrane protein
PF10316	6	7TM GPCR serpentine receptor class bc (Srbc)
PF10853	6	Protein of unknown function DUF2650
PF10996	6	Beta-Casp domain
PF12947	6	EGF domain merozoite surface protein 1-like
PF12998	6	Inhibitor of growth protein N-terminal
PF13450	6	NULL
PF13589	6	NULL
PF13640	6	Oxoglutarate/iron-dependent dioxygenase Molecular Function: oxidoreductase activity (GO:0016491) Molecular Function: oxidoreductase activity
PF13802	6	Glycoside hydrolase family 31 N-terminal domain
PF13847	6	NULL
PF13927	6	NULL
PF13949	6	ALIX V-shaped domain Molecular Function: protein binding (GO:0005515)
PF00006	5	ATPase F1/V1/A1 complex alpha/beta subunit nucleotide-binding domain Molecular Function:
PF00019	5	Transforming growth factor-beta C-terminal Molecular Function: growth factor activity (GO:0008083)
PF00021	5	CD59 antigen
PF00036	5	EF-hand
PF00080	5	Superoxide dismutase copper/zinc binding domain Biological Process: superoxide metabolic process (GO:0006801)
PF00117	5	Glutamine amidotransferase type 1
PF00120	5	Glutamine synthetase catalytic domain Molecular Function: glutamate-ammonia ligase activity (GO:0004356)
PF00157	5	POU-specific Molecular Function: sequence-specific DNA binding transcription factor activity (GO:0003700) Biological
PF00180	5	Isopropylmalate dehydrogenase-like domain Molecular Function: oxidoreductase activity acting on the CH-OH
PF00202	5	Aminotransferase class-III Molecular Function: transaminase activity (GO:0008483) Molecular Function: pyridoxal phosphate
PF00235	5	Profilin/allergen Molecular Function: actin binding (GO:0003779) Biological Process: cytoskeleton organization (GO:0007010)
PF00317	5	Ribonucleotide reductase large subunit N-terminal Molecular Function: ribonucleoside-diphosphate reductase activity
PF00382	5	Transcription factor TFIIB cyclin-like domain Molecular Function: TBP-class protein binding (GO:0017025)
PF00458	5	WHEP-TRS Molecular Function: aminoacyl-tRNA ligase activity (GO:0004812) Molecular Function: ATP binding
PF00488	5	DNA mismatch repair protein MutS C-terminal Molecular Function: ATP binding (GO:0005524)
PF00549	5	ATP-citrate lyase/succinyl-CoA ligase Molecular Function: catalytic activity (GO:0003824) Biological Process: metabolic
PF00578	5	Alkyl hydroperoxide reductase subunit C/ Thiol specific antioxidant Molecular Function: antioxidant activity
PF00579	5	Aminoacyl-tRNA synthetase class Ic Molecular Function: nucleotide binding (GO:0000166) Molecular
PF00611	5	Fps/Fes/Fer/CIP4 homology
PF00614	5	Phospholipase D/Transphosphatidylase Molecular Function: catalytic activity (GO:0003824) Biological Process: metabolic process
PF00618	5	Ras-like guanine nucleotide exchange factor N-terminal Molecular Function: guanyl-nucleotide exchange factor
PF00630	5	Filamin/ABP280 repeat-like
PF00631	5	G-protein gamma-like domain Molecular Function: signal transducer activity (GO:0004871) Cellular Component:
PF00643	5	Zinc finger B-box Cellular Component: intracellular (GO:0005622) Molecular Function: zinc
PF00692	5	DeoxyUTP pyrophosphatase Molecular Function: hydrolase activity (GO:0016787) Biological Process: dUTP metabolic
PF00698	5	Acyl transferase
PF00733	5	Asparagine synthase Molecular Function: asparagine synthase (glutamine-hydrolyzing) activity (GO:0004066) Biological Process:
PF00749	5	Glutamyl/glutaminyl-tRNA synthetase class Ib catalytic domain Molecular Function: nucleotide binding
PF00754	5	Coagulation factor 41402 C-terminal type domain Biological Process: cell adhesion (GO:0007155)
PF00810	5	ER lumen protein retaining receptor Biological Process: protein retention in ER lumen
PF00817	5	DNA-repair protein UmuC-like Molecular Function: damaged DNA binding (GO:0003684) Molecular
PF00849	5	Pseudouridine synthase RsuA/RluB/C/D/E/F Biological Process: pseudouridine synthesis (GO:0001522) Molecular Function:
PF00892	5	Drug/metabolite transporter Cellular Component: membrane (GO:0016020)
PF00903	5	Glyoxalase/fosfomycin resistance/dioxygenase domain
PF00956	5	Nucleosome assembly protein (NAP) Cellular Component: nucleus (GO:0005634) Biological Process: nucleosome
PF00989	5	PAS fold Biological Process: regulation of transcription DNA-dependent (GO:0006355)
PF00992	5	Troponin
PF01130	5	CD36 antigen Biological Process: cell adhesion (GO:0007155) Cellular Component: membrane (GO:0016020)
PF01163	5	RIO-like kinase Molecular Function: catalytic activity (GO:0003824) Molecular Function: ATP binding
PF01189	5	Bacterial Fmu (Sun)/eukaryotic nucleolar NOL1/Nop2p
PF01329	5	Transcriptional coactivator/pterin dehydratase Biological Process: tetrahydrobiopterin biosynthetic process (GO:0006729) Molecular Function:
PF01369	5	SEC7-like Molecular Function: ARF guanyl-nucleotide exchange factor activity (GO:0005086) Cellular Component:
PF01388	5	ARID/BRIGHT DNA-binding domain Molecular Function: DNA binding (GO:0003677) Cellular Component: intracellular
PF01401	5	Peptidase M2 peptidyl-dipeptidase A Biological Process: proteolysis (GO:0006508) Molecular Function:
PF01412	5	Arf GTPase activating protein Molecular Function: ARF GTPase activator activity (GO:0008060)
PF01436	5	NHL repeat Molecular Function: protein binding (GO:0005515)
PF01451	5	Phosphotyrosine protein phosphatase I superfamily
PF01477	5	Lipoxygenase LH2 Molecular Function: protein binding (GO:0005515)
PF01501	5	Glycosyl transferase family 8 Molecular Function: transferase activity transferring glycosyl
PF01534	5	Frizzled protein Biological Process: cell surface receptor signaling pathway (GO:0007166) Cellular
PF01557	5	Fumarylacetoacetase C-terminal Molecular Function: catalytic activity (GO:0003824) Biological Process: metabolic
PF01596	5	O-methyltransferase family 3 Molecular Function: O-methyltransferase activity (GO:0008171)
PF01738	5	Dienelactone hydrolase Molecular Function: hydrolase activity (GO:0016787)
PF01751	5	Toprim domain
PF01758	5	Bile acid:sodium symporter Biological Process: sodium ion transport (GO:0006814) Molecular Function:
PF01805	5	SWAP/Surp Molecular Function: RNA binding (GO:0003723) Biological Process: RNA processing (GO:0006396)
PF01853	5	MOZ/SAS-like protein Cellular Component: nucleus (GO:0005634) Biological Process: regulation of transcription
PF01872	5	Bacterial bifunctional deaminase-reductase C-terminal Molecular Function: 5-amino-6-(5-phosphoribosylamino)uracil reductase activity (GO:0008703)
PF01920	5	Prefoldin beta-like Biological Process: protein folding (GO:0006457) Cellular Component: prefoldin complex
PF01965	5	ThiJ/PfpI
PF02065	5	Glycoside hydrolase clan GH-D Molecular Function: hydrolase activity hydrolyzing O-glycosyl
PF02121	5	Phosphatidylinositol transfer protein Cellular Component: intracellular (GO:0005622) Biological Process: transport (GO:0006810)
PF02136	5	Nuclear transport factor 2 Cellular Component: intracellular (GO:0005622) Biological Process: transport
PF02148	5	Zinc finger UBP-type Molecular Function: zinc ion binding (GO:0008270)
PF02204	5	Vacuolar sorting protein 9
PF02223	5	NULL
PF02383	5	Synaptojanin N-terminal Molecular Function: phosphoric ester hydrolase activity (GO:0042578)
PF02466	5	Mitochondrial inner membrane translocase subunit Tim17/Tim22/Tim23/peroxisomal protein PMP24
PF02690	5	Sodium-dependent phosphate transport protein Molecular Function: sodium-dependent phosphate transmembrane transporter activity (GO:0015321)
PF02773	5	S-adenosylmethionine synthetase C-terminal Molecular Function: methionine adenosyltransferase activity (GO:0004478) Biological
PF02780	5	Transketolase C-terminal Molecular Function: catalytic activity (GO:0003824) Biological Process: metabolic
PF02807	5	ATP:guanido phosphotransferase N-terminal Molecular Function: kinase activity (GO:0016301) Molecular Function:
PF02838	5	Glycosyl hydrolase family 20 domain 2
PF02852	5	Pyridine nucleotide-disulphide oxidoreductase dimerisation Cellular Component: cytoplasm (GO:0005737) Molecular Function:
PF02867	5	Ribonucleotide reductase large subunit C-terminal Molecular Function: ribonucleoside-diphosphate reductase activity
PF02888	5	Calmodulin-binding domain Molecular Function: calmodulin binding (GO:0005516) Biological Process: potassium ion
PF02913	5	FAD-linked oxidase C-terminal Molecular Function: catalytic activity (GO:0003824) Molecular Function:
PF03456	5	uDENN domain
PF03477	5	ATP-cone
PF03489	5	Saposin-like type B 2
PF03530	5	Potassium channel calcium-activated SK Biological Process: potassium ion transport (GO:0006813)
PF03637	5	Mob1/phocein
PF03782	5	AMOP
PF03820	5	Tricarboxylate/iron carrier Biological Process: cation transport (GO:0006812) Molecular Function: cation transmembrane
PF04427	5	Brix domain
PF04536	5	TPM domain
PF04811	5	Sec23/Sec24 trunk domain Biological Process: intracellular protein transport (GO:0006886) Biological
PF04997	5	RNA polymerase Rpb1 domain 1 Molecular Function: DNA binding (GO:0003677)
PF05139	5	Erythromycin esterase Biological Process: response to antibiotic (GO:0046677)
PF05154	5	TM2
PF05602	5	Cleft lip and palate transmembrane 1
PF05694	5	Selenium-binding protein Molecular Function: selenium binding (GO:0008430)
PF05920	5	Homeobox KN domain Molecular Function: DNA binding (GO:0003677) Biological Process: regulation
PF06119	5	Nidogen extracellular domain Biological Process: cell-matrix adhesion (GO:0007160)
PF06367	5	Diaphanous FH3 Molecular Function: actin binding (GO:0003779) Biological Process: cellular component
PF06456	5	Arfaptin homology domain Molecular Function: protein domain specific binding (GO:0019904)
PF06472	5	ABC transporter N-terminal Biological Process: transport (GO:0006810) Cellular Component: membrane
PF06487	5	Sin3 associated polypeptide p18
PF06602	5	Myotubularin-related Biological Process: dephosphorylation (GO:0016311) Molecular Function: phosphatase activity (GO:0016791)
PF07393	5	Exocyst complex component Sec10-like Cellular Component: cytoplasm (GO:0005737) Biological Process: exocytosis
PF07521	5	RNA-metabolising metallo-beta-lactamase
PF07528	5	DZF
PF07647	5	Sterile alpha motif type 2 Molecular Function: protein binding (GO:0005515)
PF07686	5	Immunoglobulin V-set
PF07744	5	Spen paralogue and orthologue SPOC C-terminal
PF08033	5	Sec23/Sec24 beta-sandwich
PF08161	5	Uncharacterised domain NUC173
PF08205	5	CD80-like immunoglobulin C2-set
PF08389	5	Exportin-1/Importin-beta-like
PF08542	5	Replication factor C C-terminal domain
PF09311	5	Rabaptin GTPase-Rab5 binding domain
PF09336	5	Vps4 oligomerisation C-terminal
PF09478	5	Carbohydrate binding domain CBM49 Molecular Function: carbohydrate binding (GO:0030246)
PF09606	5	Mediator complex subunit Med15 metazoa Molecular Function: RNA polymerase II
PF10075	5	COP9 signalosome subunit CSN8
PF10244	5	Ribosomal protein L51 mitochondrial
PF10263	5	Domain of unknown function SprT-like
PF10417	5	Peroxiredoxin C-terminal Molecular Function: peroxiredoxin activity (GO:0051920) Biological Process: oxidation-reduction
PF10607	5	CTLH/CRA C-terminal to LisH motif domain
PF11976	5	Small ubiquitin-related modifier SUMO
PF12906	5	Zinc finger RING-CH-type Molecular Function: zinc ion binding (GO:0008270)
PF13176	5	Tetratricopeptide repeat Molecular Function: protein binding (GO:0005515)
PF13242	5	NULL
PF13344	5	HAD-superfamily hydrolase subfamily IIA Biological Process: metabolic process (GO:0008152) Molecular
PF13532	5	Oxoglutarate/iron-dependent dioxygenase Molecular Function: oxidoreductase activity (GO:0016491) Molecular Function: oxidoreductase activity
PF13646	5	NULL
PF13692	5	NULL
PF13733	5	NULL
PF13774	5	Longin domain
PF14360	5	Sphingomyelin synthase-like domain
PF00047	4	Immunoglobulin
PF00056	4	Lactate/malate dehydrogenase N-terminal Molecular Function: oxidoreductase activity (GO:0016491) Biological Process:
PF00061	4	Lipocalin/cytosolic fatty-acid binding protein domain
PF00086	4	Thyroglobulin type-1
PF00095	4	Whey acidic protein 4-disulphide core Cellular Component: extracellular region (GO:0005576)
PF00183	4	Heat shock protein Hsp90 Molecular Function: ATP binding (GO:0005524) Biological Process:
PF00198	4	2-oxoacid dehydrogenase acyltransferase catalytic domain Biological Process: metabolic process (GO:0008152)
PF00205	4	Thiamine pyrophosphate enzyme central domain Molecular Function: magnesium ion binding (GO:0000287)
PF00208	4	Glutamate/phenylalanine/leucine/valine dehydrogenase C-terminal Biological Process: cellular amino acid metabolic process (GO:0006520)
PF00210	4	Ferritin/DPS protein domain Biological Process: cellular iron ion homeostasis (GO:0006879) Molecular
PF00276	4	Ribosomal protein L25/L23 Molecular Function: structural constituent of ribosome (GO:0003735) Cellular
PF00298	4	Ribosomal protein L11 C-terminal Molecular Function: structural constituent of ribosome (GO:0003735)
PF00306	4	ATPase F1/V1/A1 complex alpha/beta subunit C-terminal Biological Process: ATP
PF00313	4	Cold-shock protein DNA-binding Molecular Function: DNA binding (GO:0003677) Biological Process:
PF00355	4	Rieske [2Fe-2S] iron-sulphur domain Molecular Function: oxidoreductase activity (GO:0016491) Molecular Function:
PF00370	4	Carbohydrate kinase FGGY N-terminal Biological Process: carbohydrate metabolic process (GO:0005975)
PF00390	4	Malic enzyme N-terminal Molecular Function: oxidoreductase activity acting on the
PF00428	4	Ribosomal protein 60S Molecular Function: structural constituent of ribosome (GO:0003735) Cellular
PF00438	4	S-adenosylmethionine synthetase N-terminal Molecular Function: methionine adenosyltransferase activity (GO:0004478) Biological
PF00472	4	Peptide chain release factor class I/class II Molecular Function: translation release factor
PF00474	4	Sodium/solute symporter Molecular Function: transporter activity (GO:0005215) Biological Process: transport (GO:0006810)
PF00476	4	DNA-directed DNA polymerase family A palm domain Molecular Function: DNA
PF00491	4	Ureohydrolase Molecular Function: hydrolase activity acting on carbon-nitrogen (but not peptide)
PF00551	4	Formyl transferase N-terminal Biological Process: biosynthetic process (GO:0009058) Molecular Function:
PF00562	4	DNA-directed RNA polymerase subunit 2 domain 6 Molecular Function: DNA
PF00606	4	Herpesvirus Glycoprotein B Cellular Component: membrane (GO:0016020)
PF00609	4	Diacylglycerol kinase accessory domain Molecular Function: diacylglycerol kinase activity (GO:0004143)
PF00613	4	Phosphoinositide 3-kinase accessory (PIK) domain
PF00616	4	Ras GTPase-activating protein Molecular Function: GTPase activator activity (GO:0005096) Cellular Component:
PF00623	4	RNA polymerase alpha subunit Molecular Function: DNA binding (GO:0003677) Molecular
PF00641	4	Zinc finger RanBP2-type Cellular Component: intracellular (GO:0005622) Molecular Function: zinc
PF00658	4	Polyadenylate-binding protein/Hyperplastic disc protein Molecular Function: RNA binding (GO:0003723)
PF00684	4	Heat shock protein DnaJ cysteine-rich domain Molecular Function: heat shock protein
PF00717	4	Peptidase S24/S26A/S26B
PF00750	4	Arginyl-tRNA synthetase class Ia core Molecular Function: nucleotide binding (GO:0000166)
PF00769	4	Ezrin/radixin/moesin C-terminal Cellular Component: cytoplasm (GO:0005737) Molecular Function: cytoskeletal protein
PF00773	4	Ribonuclease II/R Molecular Function: RNA binding (GO:0003723) Molecular Function: ribonuclease activity
PF00828	4	Ribosomal protein L18e/L15P
PF00838	4	Translationally controlled tumour protein
PF00890	4	FAD binding domain
PF00925	4	GTP cyclohydrolase II RibA Molecular Function: GTP cyclohydrolase II activity (GO:0003935)
PF00930	4	Peptidase S9B dipeptidylpeptidase IV N-terminal Biological Process: proteolysis (GO:0006508) Cellular
PF00931	4	NB-ARC Molecular Function: ADP binding (GO:0043531)
PF00939	4	Sodium/sulphate symporter Molecular Function: transporter activity (GO:0005215) Biological Process: sodium ion
PF00970	4	Oxidoreductase FAD-binding domain
PF01008	4	Initiation factor 2B-related Biological Process: cellular metabolic process (GO:0044237)
PF01031	4	Dynamin central domain Molecular Function: GTP binding (GO:0005525)
PF01040	4	UbiA prenyltransferase family Molecular Function: prenyltransferase activity (GO:0004659) Cellular Component: integral
PF01080	4	Peptidase A22A presenilin Molecular Function: aspartic-type endopeptidase activity (GO:0004190) Cellular
PF01082	4	Copper type II ascorbate-dependent monooxygenase N-terminal Molecular Function: monooxygenase activity
PF01207	4	tRNA-dihydrouridine synthase Biological Process: tRNA processing (GO:0008033) Molecular Function: tRNA dihydrouridine
PF01230	4	Histidine triad (HIT) protein
PF01253	4	Translation initiation factor SUI1 Molecular Function: translation initiation factor activity (GO:0003743)
PF01259	4	SAICAR synthetase Molecular Function: phosphoribosylaminoimidazolesuccinocarboxamide synthase activity (GO:0004639) Biological Process: purine
PF01261	4	Xylose isomerase TIM barrel domain
PF01302	4	CAP Gly-rich domain
PF01323	4	DSBA-like thioredoxin domain Molecular Function: protein disulfide oxidoreductase activity (GO:0015035)
PF01381	4	Helix-turn-helix type 3 Molecular Function: sequence-specific DNA binding (GO:0043565)
PF01414	4	Delta/Serrate/lag-2 (DSL) protein Biological Process: cell communication (GO:0007154) Cellular Component: membrane
PF01428	4	Zinc finger AN1-type Molecular Function: zinc ion binding (GO:0008270)
PF01437	4	Plexin Cellular Component: membrane (GO:0016020)
PF01457	4	Peptidase M8 leishmanolysin Molecular Function: metalloendopeptidase activity (GO:0004222) Biological Process:
PF01465	4	GRIP Biological Process: protein targeting to Golgi (GO:0000042) Molecular Function: protein
PF01479	4	RNA-binding S4 domain Molecular Function: RNA binding (GO:0003723)
PF01480	4	Splicing factor PWI Biological Process: mRNA processing (GO:0006397)
PF01483	4	Proprotein convertase P Molecular Function: serine-type endopeptidase activity (GO:0004252) Biological
PF01728	4	Ribosomal RNA methyltransferase FtsJ domain Molecular Function: methyltransferase activity (GO:0008168) Biological
PF01823	4	Membrane attack complex component/perforin (MACPF) domain
PF01835	4	Alpha-2-macroglobulin N-terminal Molecular Function: endopeptidase inhibitor activity (GO:0004866)
PF01873	4	Translation initiation factor IF2/IF5 Molecular Function: translation initiation factor activity (GO:0003743)
PF01963	4	Pheromone shutdown TraB
PF02138	4	BEACH domain
PF02145	4	Rap/ran-GAP Molecular Function: GTPase activator activity (GO:0005096) Cellular Component: intracellular (GO:0005622)
PF02185	4	HR1 rho-binding repeat Cellular Component: intracellular (GO:0005622) Biological Process: signal transduction
PF02191	4	Olfactomedin-like Molecular Function: protein binding (GO:0005515)
PF02209	4	Villin headpiece Molecular Function: actin binding (GO:0003779) Biological Process: cytoskeleton organization
PF02213	4	GYF Molecular Function: protein binding (GO:0005515)
PF02260	4	PIK-related kinase FATC Molecular Function: protein binding (GO:0005515)
PF02338	4	Ovarian tumour otubain
PF02353	4	Mycolic acid cyclopropane synthase Biological Process: lipid biosynthetic process (GO:0008610)
PF02540	4	NAD/GMP synthase
PF02661	4	Fido domain
PF02772	4	S-adenosylmethionine synthetase central domain Molecular Function: methionine adenosyltransferase activity (GO:0004478)
PF02776	4	Thiamine pyrophosphate enzyme N-terminal TPP-binding domain Molecular Function: thiamine pyrophosphate binding
PF02782	4	Carbohydrate kinase FGGY C-terminal Biological Process: carbohydrate metabolic process (GO:0005975)
PF02785	4	Biotin carboxylase C-terminal Molecular Function: ligase activity (GO:0016874)
PF02793	4	GPCR family 2 extracellular hormone receptor domain Molecular Function: G-protein
PF02812	4	Glutamate/phenylalanine/leucine/valine dehydrogenase dimerisation domain Biological Process: cellular amino acid metabolic process
PF02815	4	MIR motif Cellular Component: membrane (GO:0016020)
PF02841	4	Guanylate-binding protein C-terminal Molecular Function: GTPase activity (GO:0003924) Molecular Function:
PF02847	4	Initiation factor eIF-4 gamma MA3
PF02874	4	ATPase alpha/beta subunit N-terminal Biological Process: proton transport (GO:0015992)
PF02984	4	Cyclin C-terminal Cellular Component: nucleus (GO:0005634)
PF02985	4	HEAT Molecular Function: protein binding (GO:0005515)
PF03009	4	Glycerophosphoryl diester phosphodiesterase Biological Process: glycerol metabolic process (GO:0006071) Molecular Function:
PF03061	4	Thioesterase superfamily
PF03073	4	TspO/MBR-related protein Cellular Component: integral to membrane (GO:0016021)
PF03121	4	DNA primase UL52/UL70 type Herpesviridae Molecular Function: DNA primase activity
PF03160	4	Na-Ca exchanger/integrin-beta4 Biological Process: cell communication (GO:0007154) Cellular Component: integral to
PF03271	4	EB1 C-terminal Molecular Function: microtubule binding (GO:0008017)
PF03370	4	Putative phosphatase regulatory subunit Molecular Function: protein binding (GO:0005515)
PF03371	4	Pre-mRNA-splicing factor 38
PF03407	4	Nucleotide-diphospho-sugar transferase
PF03488	4	Nematode insulin-related peptide beta type Molecular Function: hormone activity (GO:0005179)
PF03520	4	Potassium channel voltage dependent KCNQ C-terminal
PF03607	4	Doublecortin domain Biological Process: intracellular signal transduction (GO:0035556)
PF03650	4	Uncharacterised protein family UPF0041
PF03690	4	Metal-dependent protein hydrolase
PF03764	4	Translation elongation factor EFG/EF2 domain IV Molecular Function: GTP binding (GO:0005525)
PF03792	4	PBX Molecular Function: sequence-specific DNA binding transcription factor activity (GO:0003700) Cellular
PF03847	4	Transcription initiation factor TFIID Cellular Component: transcription factor TFIID complex (GO:0005669)
PF03876	4	RNA polymerase Rpb7 N-terminal Molecular Function: DNA-directed RNA polymerase activity (GO:0003899)
PF03901	4	GPI mannosyltransferase Biological Process: GPI anchor biosynthetic process (GO:0006506) Molecular Function:
PF03909	4	BSD
PF03943	4	TAP C-terminal (TAP-C) domain Cellular Component: nucleus (GO:0005634) Biological Process: mRNA
PF03946	4	Ribosomal protein L11 N-terminal
PF03951	4	Glutamine synthetase beta-Grasp Molecular Function: glutamate-ammonia ligase activity (GO:0004356) Biological
PF04003	4	Small-subunit processome Utp12
PF04032	4	RNAse P Rpr2/Rpp21 subunit
PF04042	4	DNA polymerase alpha/epsilon subunit B Molecular Function: DNA binding (GO:0003677)
PF04116	4	Fatty acid hydroxylase Molecular Function: iron ion binding (GO:0005506) Biological Process:
PF04253	4	Transferrin receptor-like dimerisation domain
PF04419	4	Uncharacterised protein family SERF
PF04437	4	RINT-1/TIP-1
PF04438	4	Zinc finger HIT-type
PF04721	4	Peptide N glycanase PAW domain Cellular Component: cytoplasm (GO:0005737) Biological
PF04810	4	Zinc finger Sec23/Sec24-type Biological Process: intracellular protein transport (GO:0006886) Biological
PF04818	4	RNA polymerase II-binding domain
PF04824	4	Rad21/Rec8-like protein C-terminal eukaryotic Cellular Component: nuclear chromosome (GO:0000228)
PF04998	4	RNA polymerase Rpb1 domain 5 Molecular Function: DNA binding (GO:0003677)
PF05185	4	Protein arginine N-methyltransferase Biological Process: protein methylation (GO:0006479) Molecular Function: methyltransferase
PF05186	4	Dpy-30 motif
PF05190	4	DNA mismatch repair protein MutS clamp Molecular Function: ATP binding (GO:0005524)
PF05192	4	DNA mismatch repair protein MutS core Molecular Function: ATP binding (GO:0005524)
PF05195	4	Aminopeptidase P N-terminal domain Molecular Function: aminopeptidase activity (GO:0004177) Molecular Function:
PF05282	4	A1 cistron-splicing factor AAR2
PF05347	4	Complex 1 LYR protein
PF05497	4	Destabilase Molecular Function: lysozyme activity (GO:0003796)
PF05529	4	B-cell receptor-associated 31-like Cellular Component: endoplasmic reticulum (GO:0005783) Biological Process: intracellular
PF05679	4	Chondroitin N-acetylgalactosaminyltransferase Molecular Function: transferase activity transferring hexosyl groups (GO:0016758)
PF05721	4	Phytanoyl-CoA dioxygenase
PF05773	4	RWD domain Molecular Function: protein binding (GO:0005515)
PF06001	4	Domain of unknown function DUF902 CREBbp
PF06202	4	Amylo-alpha-1 6-glucosidase Molecular Function: amylo-alpha-1 6-glucosidase activity (GO:0004135) Biological Process: glycogen
PF06268	4	Fascin domain Molecular Function: protein binding bridging (GO:0030674) Molecular Function:
PF06325	4	Ribosomal L11 methyltransferase PrmA Cellular Component: cytoplasm (GO:0005737) Biological Process:
PF06371	4	Diaphanous GTPase-binding Molecular Function: actin binding (GO:0003779) Molecular Function: Rho GTPase
PF06470	4	SMCs flexible hinge Molecular Function: protein binding (GO:0005515) Molecular Function: ATP
PF06650	4	Vacuolar protein sorting-associated protein Biological Process: protein localization (GO:0008104)
PF06747	4	CHCH
PF07258	4	HCaRG
PF07517	4	SecA DEAD-like N-terminal Molecular Function: ATP binding (GO:0005524) Cellular Component:
PF07524	4	Bromodomain transcription factor
PF07531	4	TAFH/NHR1 Molecular Function: sequence-specific DNA binding transcription factor activity (GO:0003700) Biological
PF07810	4	TMC Cellular Component: integral to membrane (GO:0016021)
PF07847	4	Cysteamine dioxygenase Molecular Function: cysteamine dioxygenase activity (GO:0047800) Biological Process: oxidation-reduction
PF07883	4	Cupin 2 conserved barrel
PF08063	4	PADR1 Molecular Function: NAD+ ADP-ribosyltransferase activity (GO:0003950) Cellular Component: nucleus (GO:0005634)
PF08123	4	Histone methylation DOT1 Molecular Function: histone-lysine N-methyltransferase activity (GO:0018024)
PF08235	4	LNS2 Lipin/Ned1/Smp2
PF08311	4	Mad3/BUB1 homology region 1
PF08357	4	SEFIR
PF08441	4	Integrin alpha-2
PF08442	4	ATP-grasp fold succinyl-CoA synthetase-type
PF08447	4	PAS fold-3 Molecular Function: protein binding (GO:0005515)
PF08519	4	DNA replication factor RFC1 C-terminal Molecular Function: DNA clamp loader activity
PF08569	4	Mo25-like
PF08585	4	Domain of unknown function DUF1767
PF08699	4	Domain of unknown function DUF1785
PF08736	4	FERM adjacent (FA)
PF09172	4	Vitellinogen open beta-sheet Molecular Function: lipid transporter activity (GO:0005319) Biological
PF09334	4	Methionyl/Leucyl tRNA synthetase Molecular Function: nucleotide binding (GO:0000166) Molecular Function: aminoacyl-tRNA
PF09532	4	FDF domain
PF09742	4	Dymeclin
PF09773	4	Meckelin
PF10271	4	Uncharacterised protein family TMEM39
PF10319	4	7TM GPCR serpentine receptor class j (Srj)
PF10513	4	Enhancer of polycomb-like N-terminal
PF10602	4	26S proteasome regulatory subunit Rpn7
PF10609	4	ATPase-like ParA/MinD
PF11987	4	Translation initiation factor IF- 2 domain 3
PF12171	4	Zinc finger double-stranded RNA binding
PF12348	4	CLASP N-terminal domain
PF12423	4	Kinesin protein 1B
PF12473	4	Kinesin-like
PF12624	4	Vacuolar protein sorting-associated protein 13A N-terminal domain
PF12701	4	Lsm14 N-terminal
PF12706	4	NULL
PF12763	4	NULL
PF12777	4	Dynein heavy chain coiled coil stalk
PF12848	4	NULL
PF13147	4	NULL
PF13336	4	Acetyl-CoA hydrolase/transferase C-terminal domain
PF13347	4	NULL
PF13374	4	NULL
PF13436	4	Glycine-zipper-containing OmpA-like membrane domain
PF13452	4	NULL
PF13456	4	NULL
PF13460	4	NULL
PF13602	4	NULL
PF13606	4	Ankyrin repeat Molecular Function: protein binding (GO:0005515)
PF13620	4	NULL
PF13621	4	NULL
PF13679	4	Methyltransferase domain
PF13832	4	NULL
PF13839	4	PC-Esterase
PF13849	4	NULL
PF13887	4	Myelin gene regulatory factor C-terminal domain 1
PF13888	4	Myelin gene regulatory factor C-terminal domain 2
PF00113	3	Enolase C-terminal Cellular Component: phosphopyruvate hydratase complex (GO:0000015) Molecular Function:
PF00177	3	Ribosomal protein S7 domain
PF00199	3	Catalase core domain Molecular Function: catalase activity (GO:0004096) Molecular Function: heme
PF00206	3	Lyase 1 N-terminal
PF00207	3	Alpha-2-macroglobulin Molecular Function: endopeptidase inhibitor activity (GO:0004866)
PF00215	3	Orotidine 5'-phosphate decarboxylase domain Molecular Function: orotidine-5'-phosphate decarboxylase activity (GO:0004590) Biological
PF00238	3	Ribosomal protein L14b/L23e Molecular Function: structural constituent of ribosome (GO:0003735) Cellular
PF00265	3	Thymidine kinase Molecular Function: thymidine kinase activity (GO:0004797) Molecular Function: ATP
PF00274	3	Fructose-bisphosphate aldolase class-I Molecular Function: fructose-bisphosphate aldolase activity (GO:0004332) Biological
PF00310	3	Class II glutamine amidotransferase domain Biological Process: metabolic process (GO:0008152)
PF00319	3	Transcription factor MADS-box Molecular Function: DNA binding (GO:0003677) Molecular Function:
PF00338	3	Ribosomal protein S10 Molecular Function: structural constituent of ribosome (GO:0003735) Cellular
PF00380	3	Ribosomal protein S9 Molecular Function: structural constituent of ribosome (GO:0003735) Cellular
PF00394	3	Multicopper oxidase type 1 Molecular Function: oxidoreductase activity (GO:0016491) Biological
PF00398	3	Ribosomal RNA adenine methylase transferase Biological Process: rRNA modification (GO:0000154) Molecular
PF00408	3	Alpha-D-phosphohexomutase C-terminal Biological Process: carbohydrate metabolic process (GO:0005975) Molecular Function:
PF00432	3	Prenyltransferase/squalene oxidase Molecular Function: catalytic activity (GO:0003824)
PF00437	3	Type II secretion system protein E Molecular Function: ATP binding (GO:0005524)
PF00447	3	Heat shock factor (HSF)-type DNA-binding Molecular Function: sequence-specific DNA binding transcription
PF00448	3	Signal recognition particle SRP54 subunit GTPase domain Molecular Function: GTP
PF00459	3	Inositol monophosphatase Biological Process: phosphatidylinositol phosphorylation (GO:0046854)
PF00464	3	Serine hydroxymethyltransferase Molecular Function: glycine hydroxymethyltransferase activity (GO:0004372) Biological Process: glycine
PF00483	3	Nucleotidyl transferase Biological Process: biosynthetic process (GO:0009058) Molecular Function: nucleotidyltransferase activity
PF00514	3	Armadillo Molecular Function: protein binding (GO:0005515)
PF00531	3	Death Molecular Function: protein binding (GO:0005515) Biological Process: signal transduction (GO:0007165)
PF00570	3	Helicase/RNase D C-terminal HRDC domain Molecular Function: nucleic acid binding (GO:0003676)
PF00573	3	Ribosomal protein L4/L1e Molecular Function: structural constituent of ribosome (GO:0003735) Cellular
PF00586	3	AIR synthase related protein N-terminal domain Molecular Function: catalytic activity (GO:0003824)
PF00596	3	Class II aldolase/adducin N-terminal Molecular Function: metal ion binding (GO:0046872)
PF00636	3	Ribonuclease III domain Molecular Function: RNA binding (GO:0003723) Molecular Function: ribonuclease
PF00637	3	Clathrin heavy chain/VPS 7-fold repeat Biological Process: intracellular protein transport
PF00659	3	POLO box duplicated domain Molecular Function: protein binding (GO:0005515)
PF00667	3	FAD-binding type 1 Molecular Function: oxidoreductase activity (GO:0016491) Biological Process:
PF00686	3	Carbohydrate binding module family 20 Molecular Function: starch binding (GO:2001070)
PF00687	3	Ribosomal protein L1 Molecular Function: RNA binding (GO:0003723) Molecular Function: structural
PF00688	3	Transforming growth factor-beta N-terminal Molecular Function: growth factor activity (GO:0008083)
PF00723	3	Glycoside hydrolase family 15 Molecular Function: hydrolase activity hydrolyzing O-glycosyl compounds
PF00735	3	Cell division protein GTP binding Molecular Function: GTP binding (GO:0005525) Biological
PF00757	3	Furin-like cysteine-rich domain Molecular Function: transmembrane receptor protein tyrosine kinase activity (GO:0004714)
PF00763	3	Tetrahydrofolate dehydrogenase/cyclohydrolase catalytic domain Molecular Function: catalytic activity (GO:0003824) Molecular
PF00792	3	Phosphatidylinositol 3-kinase C2 (PI3K C2) domain
PF00812	3	Ephrin Cellular Component: membrane (GO:0016020)
PF00835	3	SNAP-25
PF00886	3	Ribosomal protein S16 Molecular Function: structural constituent of ribosome (GO:0003735) Cellular
PF00941	3	Molybdopterin dehydrogenase FAD-binding Molecular Function: oxidoreductase activity (GO:0016491) Biological Process:
PF00994	3	Molybdopterin binding Biological Process: Mo-molybdopterin cofactor biosynthetic process (GO:0006777)
PF01048	3	Nucleoside phosphorylase domain Molecular Function: catalytic activity (GO:0003824) Biological Process: nucleoside
PF01058	3	NADH:ubiquinone oxidoreductase-like 20kDa subunit Molecular Function: NADH dehydrogenase (ubiquinone) activity (GO:0008137)
PF01066	3	CDP-alcohol phosphatidyltransferase Biological Process: phospholipid biosynthetic process (GO:0008654) Cellular Component: membrane
PF01148	3	Phosphatidate cytidylyltransferase Cellular Component: membrane (GO:0016020) Molecular Function: transferase activity
PF01153	3	Glypican Cellular Component: proteinaceous extracellular matrix (GO:0005578) Cellular Component: membrane (GO:0016020)
PF01180	3	Dihydroorotate dehydrogenase class 41426 2 Molecular Function: dihydroorotate dehydrogenase activity (GO:0004152)
PF01182	3	Glucosamine/galactosamine-6-phosphate isomerase Biological Process: carbohydrate metabolic process (GO:0005975)
PF01183	3	Glycoside hydrolase family 25 Molecular Function: lysozyme activity (GO:0003796) Biological
PF01185	3	Hydrophobin Molecular Function: structural constituent of cell wall (GO:0005199) Cellular Component:
PF01200	3	Ribosomal protein S28e Molecular Function: structural constituent of ribosome (GO:0003735) Cellular
PF01201	3	Ribosomal protein S8e/ribosomal biogenesis NSA2
PF01214	3	Casein kinase II regulatory subunit Cellular Component: protein kinase CK2 complex
PF01245	3	Ribosomal protein L19 Molecular Function: structural constituent of ribosome (GO:0003735) Cellular
PF01251	3	Ribosomal protein S7e Molecular Function: structural constituent of ribosome (GO:0003735) Cellular
PF01268	3	Formate-tetrahydrofolate ligase FTHFS Molecular Function: formate-tetrahydrofolate ligase activity (GO:0004329) Molecular
PF01280	3	Ribosomal protein L19/L19e Molecular Function: structural constituent of ribosome (GO:0003735) Cellular
PF01284	3	MARVEL-like domain
PF01351	3	Ribonuclease HII/HIII domain
PF01361	3	4-oxalocrotonate tautomerase Biological Process: cellular aromatic compound metabolic process (GO:0006725) Molecular
PF01365	3	Intracellular calcium-release channel Molecular Function: calcium channel activity (GO:0005262) Cellular Component:
PF01390	3	SEA
PF01411	3	Alanyl-tRNA synthetase class IIc N-terminal Molecular Function: nucleotide binding (GO:0000166)
PF01416	3	Pseudouridine synthase I TruA alpha/beta domain Biological Process: pseudouridine synthesis
PF01417	3	Epsin domain N-terminal
PF01424	3	Single-stranded nucleic acid binding R3H Molecular Function: nucleic acid binding (GO:0003676)
PF01432	3	Peptidase M3A/M3B Molecular Function: metalloendopeptidase activity (GO:0004222) Biological Process: proteolysis (GO:0006508)
PF01434	3	Peptidase M41 Molecular Function: metalloendopeptidase activity (GO:0004222) Molecular Function: ATP binding
PF01470	3	Peptidase C15 pyroglutamyl peptidase I Biological Process: proteolysis (GO:0006508)
PF01471	3	Peptidoglycan binding-like Biological Process: metabolic process (GO:0008152)
PF01472	3	Pseudouridine synthase/archaeosine transglycosylase Molecular Function: RNA binding (GO:0003723)
PF01504	3	Phosphatidylinositol-4-phosphate 5-kinase core Molecular Function: phosphatidylinositol phosphate kinase activity (GO:0016307)
PF01509	3	Pseudouridine synthase II Biological Process: RNA processing (GO:0006396)
PF01562	3	Peptidase M12B propeptide Molecular Function: metalloendopeptidase activity (GO:0004222) Biological Process:
PF01566	3	Natural resistance-associated macrophage protein Molecular Function: transporter activity (GO:0005215) Biological Process:
PF01579	3	Domain of unknown function DUF19
PF01583	3	Adenylylsulphate kinase Biological Process: sulfate assimilation (GO:0000103) Molecular Function: adenylylsulfate kinase
PF01599	3	Ribosomal protein S27a Molecular Function: structural constituent of ribosome (GO:0003735) Cellular
PF01636	3	Aminoglycoside phosphotransferase
PF01687	3	Riboflavin kinase domain bacterial/eukaryotic Molecular Function: riboflavin kinase activity (GO:0008531)
PF01704	3	UTP--glucose-1-phosphate uridylyltransferase Biological Process: metabolic process (GO:0008152) Molecular Function: nucleotidyltransferase activity
PF01733	3	Equilibrative nucleoside transporter Molecular Function: nucleoside transmembrane transporter activity (GO:0005337) Biological
PF01749	3	Importin-alpha importin-beta-binding domain Cellular Component: nucleus (GO:0005634) Cellular Component: cytoplasm
PF01756	3	Acyl-CoA oxidase C-terminal Molecular Function: acyl-CoA oxidase activity (GO:0003997) Cellular
PF01779	3	Ribosomal protein L29e Molecular Function: structural constituent of ribosome (GO:0003735) Cellular
PF01786	3	Alternative oxidase Biological Process: respiratory gaseous exchange (GO:0007585) Molecular Function: alternative
PF01791	3	DeoC/FbaB/ lacD aldolase Molecular Function: lyase activity (GO:0016829)
PF01798	3	Pre-mRNA processing ribonucleoprotein snoRNA-binding domain
PF01849	3	Nascent polypeptide-associated complex NAC
PF01851	3	Proteasome/cyclosome regulatory subunit
PF01866	3	Diphthamide synthesis DPH1/DPH2 Cellular Component: cytoplasm (GO:0005737) Biological Process: peptidyl-diphthamide
PF01868	3	Ribonuclease P/MRP subunit p29 Cellular Component: ribonuclease MRP complex (GO:0000172)
PF01912	3	Translation initiation factor IF6 Biological Process: mature ribosome assembly (GO:0042256) Molecular
PF01916	3	Deoxyhypusine synthase Biological Process: peptidyl-lysine modification to hypusine (GO:0008612)
PF01918	3	DNA/RNA-binding protein Alba-like Molecular Function: nucleic acid binding (GO:0003676)
PF01928	3	CYTH domain Biological Process: phosphate-containing compound metabolic process (GO:0006796)
PF01966	3	HD domain Molecular Function: phosphoric diester hydrolase activity (GO:0008081) Molecular Function:
PF02115	3	RHO protein GDP dissociation inhibitor Molecular Function: Rho GDP-dissociation inhibitor activity (GO:0005094)
PF02134	3	Ubiquitin-activating enzyme repeat Molecular Function: ATP binding (GO:0005524) Biological Process: cellular
PF02142	3	Methylglyoxal synthase-like domain
PF02163	3	Peptidase M50 Molecular Function: metalloendopeptidase activity (GO:0004222) Biological Process: proteolysis (GO:0006508)
PF02194	3	Phox-associated domain
PF02198	3	Pointed domain Cellular Component: nucleus (GO:0005634) Molecular Function: sequence-specific DNA binding
PF02201	3	SWIB/MDM2 domain Molecular Function: protein binding (GO:0005515)
PF02212	3	Dynamin GTPase effector Molecular Function: GTPase activity (GO:0003924) Molecular Function: GTP
PF02480	3	Alphaherpesvirus glycoprotein E Cellular Component: membrane (GO:0016020)
PF02516	3	Oligosaccharyl transferase STT3 subunit Molecular Function: oligosaccharyl transferase activity (GO:0004576)
PF02544	3	3-oxo-5-alpha-steroid 4-dehydrogenase C-terminal Cellular Component: cytoplasm (GO:0005737) Biological Process: lipid
PF02550	3	Acetyl-CoA hydrolase/transferase Molecular Function: catalytic activity (GO:0003824) Biological Process: acetyl-CoA metabolic
PF02628	3	Heme A synthase Biological Process: heme a biosynthetic process (GO:0006784) Cellular
PF02636	3	Putative S-adenosyl-L-methionine-dependent methyltransferase MidA
PF02668	3	Taurine catabolism dioxygenase TauD/TfdA Molecular Function: oxidoreductase activity (GO:0016491) Biological Process:
PF02671	3	Paired amphipathic helix Cellular Component: nucleus (GO:0005634) Biological Process: regulation of
PF02686	3	Aspartyl/glutamyl-tRNA(Asn/Gln) amidotransferase C subunit Biological Process: regulation of translational fidelity (GO:0006450)
PF02738	3	Aldehyde oxidase/xanthine dehydrogenase molybdopterin binding Molecular Function: oxidoreductase activity (GO:0016491)
PF02816	3	MHCK/EF2 kinase Molecular Function: protein serine/threonine kinase activity (GO:0004674) Molecular Function:
PF02820	3	Mbt repeat Cellular Component: nucleus (GO:0005634) Biological Process: regulation of transcription
PF02824	3	TGS
PF02845	3	Ubiquitin system component Cue Molecular Function: protein binding (GO:0005515)
PF02864	3	STAT transcription factor DNA-binding Molecular Function: sequence-specific DNA binding transcription factor
PF02866	3	Lactate/malate dehydrogenase C-terminal Molecular Function: oxidoreductase activity acting on the
PF02878	3	Alpha-D-phosphohexomutase alpha/beta/alpha domain I Biological Process: carbohydrate metabolic process (GO:0005975)
PF02879	3	Alpha-D-phosphohexomutase alpha/beta/alpha domain II Biological Process: carbohydrate metabolic process (GO:0005975)
PF02880	3	Alpha-D-phosphohexomutase alpha/beta/alpha domain III Biological Process: carbohydrate metabolic process (GO:0005975)
PF02881	3	Signal recognition particle SRP54 subunit helical bundle Molecular Function: GTP
PF02882	3	Tetrahydrofolate dehydrogenase/cyclohydrolase NAD(P)-binding domain Molecular Function: catalytic activity (GO:0003824) Molecular
PF02883	3	Clathrin adaptor alpha/beta/gamma-adaptin appendage Ig-like subdomain Biological Process: intracellular
PF02897	3	Peptidase S9A/B/C oligopeptidase N-terminal beta-propeller Molecular Function: serine-type endopeptidase activity
PF02911	3	Formyl transferase C-terminal Biological Process: biosynthetic process (GO:0009058) Molecular Function:
PF02935	3	Cytochrome c oxidase subunit VIIc Molecular Function: cytochrome-c oxidase activity (GO:0004129)
PF02953	3	Mitochondrial inner membrane translocase complex Tim8/9/10/13-zinc finger-like Biological Process: protein targeting
PF02990	3	Nonaspanin (TM9SF) Cellular Component: integral to membrane (GO:0016021)
PF02996	3	Prefoldin subunit Biological Process: protein folding (GO:0006457) Cellular Component: prefoldin complex
PF03016	3	Exostosin-like Cellular Component: membrane (GO:0016020)
PF03020	3	Lamino-associated polypeptide 2/emerin Cellular Component: nuclear envelope (GO:0005635)
PF03028	3	Dynein heavy chain domain Molecular Function: microtubule motor activity (GO:0003777) Biological
PF03029	3	Uncharacterised protein family ATP binding Molecular Function: nucleotide binding (GO:0000166)
PF03071	3	Glycosyl transferase family 13 Cellular Component: Golgi membrane (GO:0000139) Biological
PF03099	3	Biotin/lipoate A/B protein ligase Molecular Function: catalytic activity (GO:0003824) Biological Process:
PF03109	3	UbiB domain
PF03127	3	GAT Cellular Component: intracellular (GO:0005622) Biological Process: intracellular protein transport (GO:0006886)
PF03159	3	Putative 41397 exonuclease Molecular Function: nucleic acid binding (GO:0003676) Molecular Function:
PF03178	3	Cleavage/polyadenylation specificity factor A subunit C-terminal Molecular Function: nucleic acid
PF03189	3	Otopetrin
PF03205	3	NULL
PF03259	3	Dynein light chain-related
PF03367	3	Zinc finger ZPR1-type Molecular Function: zinc ion binding (GO:0008270)
PF03381	3	Protein of unknown function DUF284 transmembrane eukaryotic Cellular Component: membrane (GO:0016020)
PF03446	3	6-phosphogluconate dehydrogenase NADP-binding Molecular Function: phosphogluconate dehydrogenase (decarboxylating) activity (GO:0004616)
PF03635	3	Vacuolar protein sorting-associated protein 35
PF03666	3	Nitrogen permease regulator 3
PF03712	3	NULL
PF03731	3	Ku70/Ku80 N-terminal alpha/beta
PF03747	3	ADP-ribosylation/Crystallin J1
PF03896	3	Translocon-associated protein (TRAP) alpha subunit Cellular Component: endoplasmic reticulum (GO:0005783)
PF03914	3	CCAAT-binding factor
PF03939	3	Ribosomal protein L23/L25 N-terminal
PF03949	3	Malic enzyme NAD-binding Molecular Function: oxidoreductase activity acting on the
PF03950	3	Glutamyl/glutaminyl-tRNA synthetase class Ib anti-codon binding domain Molecular Function: nucleotide
PF03969	3	ATPase AFG1-like Molecular Function: ATP binding (GO:0005524)
PF04046	3	PSP proline-rich
PF04051	3	Transport protein particle (TRAPP) component
PF04055	3	Radical SAM Molecular Function: catalytic activity (GO:0003824) Molecular Function: iron-sulfur cluster
PF04089	3	BRICHOS domain
PF04099	3	Sybindin-like protein Cellular Component: cis-Golgi network (GO:0005801) Biological Process: ER to
PF04147	3	Nop14-like protein
PF04157	3	EAP30
PF04178	3	Vesicle transport protein Got1/SFT2-like Biological Process: vesicle-mediated transport (GO:0016192)
PF04263	3	Thiamin pyrophosphokinase catalytic domain Molecular Function: thiamine diphosphokinase activity (GO:0004788)
PF04300	3	F-box associated (FBA) domain Biological Process: protein catabolic process (GO:0030163)
PF04433	3	SWIRM domain Molecular Function: protein binding (GO:0005515)
PF04511	3	Derlin
PF04515	3	Choline transporter-like
PF04547	3	Anoctamin/TMEM 16
PF04560	3	RNA polymerase Rpb2 domain 7 Molecular Function: DNA binding (GO:0003677)
PF04561	3	RNA polymerase Rpb2 domain 2 Molecular Function: DNA binding (GO:0003677)
PF04563	3	RNA polymerase beta subunit protrusion Molecular Function: DNA binding (GO:0003677)
PF04564	3	U box domain Cellular Component: ubiquitin ligase complex (GO:0000151) Molecular Function:
PF04565	3	RNA polymerase Rpb2 domain 3 Molecular Function: DNA binding (GO:0003677)
PF04566	3	RNA polymerase Rpb2 domain 4 Molecular Function: DNA binding (GO:0003677)
PF04567	3	RNA polymerase Rpb2 domain 5 Molecular Function: DNA binding (GO:0003677)
PF04588	3	Hypoxia induced protein domain
PF04615	3	Small-subunit processome Utp14 Biological Process: rRNA processing (GO:0006364) Cellular Component:
PF04641	3	NULL
PF04670	3	Gtr1/RagA G protein Molecular Function: GTP binding (GO:0005525) Cellular Component: nucleus
PF04757	3	Pex N-terminal
PF04791	3	LMBR1-like membrane protein
PF04800	3	NADH dehydrogenase ubiquinone Fe-S protein 4 mitochondrial Cellular Component: mitochondrial inner
PF04802	3	Domain of unknown function DUF625
PF04815	3	Sec23/Sec24 helical domain Biological Process: intracellular protein transport (GO:0006886) Biological
PF04825	3	Rad21/Rec8-like protein N-terminal Molecular Function: protein binding (GO:0005515)
PF04893	3	Yip1 domain Cellular Component: membrane (GO:0016020)
PF04900	3	Protein of unknown function DUF652
PF04908	3	SH3-binding glutamic acid-rich protein
PF04916	3	Phospholipase B-like
PF04950	3	Ribosome biogenesis protein BMS1/TSR1 C-terminal
PF04983	3	RNA polymerase Rpb1 domain 3 Molecular Function: DNA binding (GO:0003677)
PF05000	3	RNA polymerase Rpb1 domain 4 Molecular Function: DNA binding (GO:0003677)
PF05002	3	SGS
PF05028	3	Poly(ADP-ribose) glycohydrolase Molecular Function: poly(ADP-ribose) glycohydrolase activity (GO:0004649) Biological Process: carbohydrate
PF05047	3	Ribosomal protein/NADH dehydrogenase domain
PF05222	3	Alanine dehydrogenase/pyridine nucleotide transhydrogenase N-terminal
PF05224	3	NDT80 DNA-binding domain Molecular Function: DNA binding (GO:0003677)
PF05236	3	Transcription initiation factor TFIID component TAF4 Cellular Component: transcription factor TFIID complex
PF05351	3	GMP phosphodiesterase delta subunit
PF05383	3	RNA-binding protein Lupus La
PF05405	3	ATPase F0 complex subunit B mitochondrial Cellular Component: mitochondrial
PF05422	3	Stress-activated map kinase interacting 1
PF05600	3	Protein of unknown function DUF773
PF05615	3	Tho complex subunit 7/Mft1p
PF05670	3	Domain of unknown function DUF814
PF05676	3	NADH:ubiquinone oxidoreductase B18 subunit Molecular Function: NADH dehydrogenase activity (GO:0003954)
PF05746	3	DALR anticodon binding Molecular Function: arginine-tRNA ligase activity (GO:0004814) Molecular Function:
PF05761	3	HAD-superfamily hydrolase subfamily IG 5'-nucleotidase
PF05843	3	Suppressor of forked Cellular Component: nucleus (GO:0005634) Biological Process: mRNA processing
PF05903	3	Domain of unknown function DUF862 eukaryotic
PF05916	3	GINS complex
PF05994	3	Cytoplasmic FMR1-interacting
PF06046	3	Exocyst complex component Sec6
PF06080	3	Protein of unknown function DUF938
PF06297	3	PET domain Molecular Function: zinc ion binding (GO:0008270)
PF06309	3	Torsin Molecular Function: ATP binding (GO:0005524) Biological Process: chaperone mediated protein
PF06337	3	Peptidase C19 ubiquitin-specific peptidase DUSP domain Molecular Function: ubiquitin thiolesterase
PF06399	3	GTP cyclohydrolase I feedback regulatory protein Biological Process: negative regulation of
PF06638	3	Strabismus Biological Process: multicellular organismal development (GO:0007275) Cellular Component: integral to
PF06732	3	Pescadillo Cellular Component: nucleolus (GO:0005730) Biological Process: ribosome biogenesis (GO:0042254)
PF06807	3	Pre-mRNA cleavage complex II Clp1
PF06859	3	Bicoid-interacting 3 Molecular Function: methyltransferase activity (GO:0008168)
PF06920	3	Dedicator of cytokinesis C-terminal
PF07019	3	NULL
PF07159	3	Protein of unknown function DUF1394
PF07245	3	Phlebovirus glycoprotein G2
PF07289	3	Bardet-Biedl syndrome 5 protein
PF07350	3	Protein of unknown function DUF1479
PF07533	3	BRK domain Molecular Function: protein binding (GO:0005515) Molecular Function: hydrolase activity
PF07562	3	GPCR family 3 nine cysteines domain Molecular Function: G-protein coupled
PF07732	3	Multicopper oxidase type 3 Molecular Function: copper ion binding (GO:0005507)
PF07738	3	Sad1/UNC-like C-terminal
PF07766	3	LETM1-like
PF07970	3	Domain of unknown function DUF1692
PF07986	3	Tubulin binding cofactor C
PF07993	3	Male sterility NAD-binding
PF08016	3	Polycystin cation channel PKD1/PKD2
PF08060	3	NOSIC
PF08212	3	Lipocalin/cytosolic fatty-acid binding protein domain
PF08238	3	Sel1-like
PF08312	3	mRNA splicing factor Cwf21
PF08336	3	Prolyl 4-hydroxylase alpha-subunit N-terminal Molecular Function: procollagen-proline 4-dioxygenase activity (GO:0004656)
PF08337	3	Plexin cytoplasmic RasGAP domain
PF08385	3	Dynein heavy chain domain-1
PF08393	3	Dynein heavy chain domain-2
PF08512	3	Domain of unknown function DUF1747
PF08515	3	TGF beta receptor GS motif Molecular Function: transmembrane receptor protein serine/threonine
PF08539	3	HbrB-like
PF08544	3	GHMP kinase C-terminal domain
PF08564	3	Cdc37 C-terminal
PF08565	3	Cdc37 Hsp90 binding
PF08628	3	Sorting nexin C-terminal
PF08648	3	Domain of unknown function DUF1777
PF08662	3	Translation initiation factor 2A beta propellor-like domain
PF08781	3	Transcription factor DP C-terminal
PF08880	3	Glutamine-Leucine-Glutamine QLQ Molecular Function: ATP binding (GO:0005524) Cellular Component: nucleus
PF09005	3	Domain of unknown function DUF1897
PF09270	3	Beta-trefoil DNA-binding domain Molecular Function: RNA polymerase II core promoter proximal region
PF09271	3	LAG1 DNA binding Molecular Function: DNA binding (GO:0003677) Molecular Function:
PF09337	3	Zinc finger H2C2-type histone UAS binding
PF09457	3	Rab-binding domain FIP-RBD
PF09612	3	HtrL protein
PF09696	3	Chromosome transmission fidelity protein 8
PF09741	3	Protein of unknown function DUF2045
PF09744	3	JNK/Rab-associated protein-1 N-terminal
PF09799	3	Uncharacterised protein family transmembrane-17
PF10152	3	WASH complex subunit CCDC53
PF10157	3	Protein of unknown function DUF2365
PF10166	3	Protein of unknown function DUF2368
PF10171	3	Protein of unknown function DUF2366
PF10175	3	M-phase phosphoprotein 6
PF10186	3	UV radiation resistance protein/autophagy-related protein 14 Biological Process: positive regulation of autophagy
PF10192	3	Rhodopsin-like GPCR transmembrane domain
PF10204	3	Dual oxidase maturation factor Cellular Component: endoplasmic reticulum membrane (GO:0005789) Biological
PF10224	3	Protein of unknown function DUF2205 coiled-coil
PF10228	3	Protein of unknown function DUF2228 C2H2 APLF-like
PF10230	3	Protein of unknown function DUF2305
PF10256	3	Golgin subfamily A member 7/ERF4
PF10278	3	Mediator complex subunit Med19 metazoa Molecular Function: RNA polymerase II
PF10358	3	EEIG1/EHBP1 N-terminal domain
PF10408	3	Ubiquitin conjugation factor E4 core Cellular Component: ubiquitin ligase complex (GO:0000151)
PF10409	3	Tensin phosphatase C2 domain Molecular Function: protein binding (GO:0005515)
PF10469	3	Protein kinase A anchor protein nuclear localisation signal domain
PF10501	3	Ribosomal protein L50 mitochondria Cellular Component: mitochondrion (GO:0005739)
PF10507	3	Transmembrane protein 65
PF10515	3	Beta-amyloid precursor protein C-terminal
PF10591	3	SPARC/Testican calcium-binding domain Molecular Function: calcium ion binding (GO:0005509) Cellular
PF10613	3	Glutamate receptor L-glutamate/glycine-binding Molecular Function: ionotropic glutamate receptor activity (GO:0004970)
PF11648	3	C-terminal domain of RIG-I Molecular Function: hydrolase activity acting on acid
PF11708	3	Pre-mRNA splicing Prp18-interacting factor
PF11799	3	DNA polymerase Y-family little finger domain Molecular Function: damaged DNA
PF11969	3	NULL
PF12037	3	ATPase family AAA domain-containing protein 3 domain of unknown function DUF3523
PF12138	3	Spherulation-specific family 4
PF12349	3	NULL
PF12352	3	NULL
PF12717	3	NULL
PF12738	3	NULL
PF12774	3	NULL
PF12781	3	NULL
PF12783	3	NULL
PF12847	3	NULL
PF12895	3	NULL
PF12907	3	NULL
PF12925	3	Amyloidogenic glycoprotein E2 domain
PF13014	3	K Homology domain type 1 Molecular Function: RNA binding (GO:0003723)
PF13091	3	Phospholipase D-like domain
PF13177	3	NULL
PF13229	3	NULL
PF13234	3	rRNA-processing arch domain
PF13245	3	NULL
PF13328	3	NULL
PF13383	3	NULL
PF13385	3	NULL
PF13415	3	NULL
PF13418	3	NULL
PF13439	3	NULL
PF13508	3	GNAT domain Molecular Function: N-acetyltransferase activity (GO:0008080)
PF13594	3	NULL
PF13656	3	NULL
PF13659	3	NULL
PF13671	3	NULL
PF13831	3	NULL
PF13850	3	NULL
PF13854	3	NULL
PF13884	3	NULL
PF13896	3	NULL
PF13899	3	NULL
PF13901	3	Domain of unknown function DUF4206
PF13913	3	NULL
PF13918	3	NULL
PF13959	3	Domain of unknown function DUF4217
PF13964	3	NULL
PF00020	2	TNFR/NGFR cysteine-rich region Molecular Function: protein binding (GO:0005515)
PF00030	2	Beta/gamma crystallin
PF00034	2	Cytochrome c class I Molecular Function: iron ion binding (GO:0005506)
PF00044	2	Glyceraldehyde 3-phosphate dehydrogenase NAD(P) binding domain Molecular Function: oxidoreductase activity
PF00045	2	Hemopexin/matrixin repeat
PF00049	2	Insulin-like Molecular Function: hormone activity (GO:0005179) Cellular Component: extracellular region (GO:0005576)
PF00054	2	Laminin G domain
PF00068	2	Phospholipase A2 eukaryotic Molecular Function: phospholipase A2 activity (GO:0004623) Molecular
PF00077	2	Peptidase A2A retrovirus RVP subgroup
PF00093	2	von Willebrand factor type C Molecular Function: protein binding (GO:0005515)
PF00111	2	2Fe-2S ferredoxin-type domain Molecular Function: electron carrier activity (GO:0009055) Molecular Function:
PF00162	2	Phosphoglycerate kinase Molecular Function: phosphoglycerate kinase activity (GO:0004618) Biological Process: glycolysis
PF00167	2	Interleukin 1/heparin-binding growth factor Molecular Function: growth factor activity (GO:0008083)
PF00181	2	Ribosomal Proteins L2 RNA binding domain Molecular Function: structural constituent of
PF00182	2	Glycoside hydrolase family 19 catalytic Molecular Function: chitinase activity (GO:0004568)
PF00200	2	Blood coagulation inhibitor Disintegrin
PF00221	2	Aromatic amino acid lyase Biological Process: biosynthetic process (GO:0009058) Molecular Function:
PF00237	2	Ribosomal protein L22/L17 Molecular Function: structural constituent of ribosome (GO:0003735) Cellular
PF00252	2	Ribosomal protein L10e/L16 Molecular Function: structural constituent of ribosome (GO:0003735) Cellular
PF00258	2	Flavodoxin/nitric oxide synthase Molecular Function: FMN binding (GO:0010181) Molecular Function: oxidoreductase
PF00261	2	Tropomyosin
PF00262	2	Calreticulin/calnexin Molecular Function: calcium ion binding (GO:0005509)
PF00278	2	Orn/DAP/Arg decarboxylase 2 C-terminal Molecular Function: catalytic activity (GO:0003824)
PF00281	2	Ribosomal protein L5 Molecular Function: structural constituent of ribosome (GO:0003735) Cellular
PF00285	2	Citrate synthase-like Biological Process: cellular carbohydrate metabolic process (GO:0044262) Molecular Function:
PF00297	2	Ribosomal protein L3 Molecular Function: structural constituent of ribosome (GO:0003735) Cellular
PF00318	2	Ribosomal protein S2 Molecular Function: structural constituent of ribosome (GO:0003735) Cellular
PF00330	2	Aconitase/3-isopropylmalate dehydratase large subunit alpha/beta/alpha Biological Process: metabolic process (GO:0008152)
PF00331	2	Glycoside hydrolase family 10 Molecular Function: hydrolase activity hydrolyzing O-glycosyl
PF00334	2	Nucleoside diphosphate kinase Molecular Function: nucleoside diphosphate kinase activity (GO:0004550) Molecular
PF00343	2	Glycosyl transferase family 35 Biological Process: carbohydrate metabolic process (GO:0005975)
PF00348	2	Polyprenyl synthetase Biological Process: isoprenoid biosynthetic process (GO:0008299)
PF00349	2	Hexokinase N-terminal Molecular Function: ATP binding (GO:0005524) Biological Process: carbohydrate
PF00368	2	Hydroxymethylglutaryl-CoA reductase class I/II Molecular Function: hydroxymethylglutaryl-CoA reductase (NADPH) activity (GO:0004420)
PF00396	2	Granulin
PF00403	2	Heavy metal-associated domain HMA Biological Process: metal ion transport (GO:0030001)
PF00411	2	Ribosomal protein S11 Molecular Function: structural constituent of ribosome (GO:0003735) Cellular
PF00466	2	Ribosomal protein L10/acidic P0 Cellular Component: intracellular (GO:0005622) Biological Process: ribosome
PF00478	2	IMP dehydrogenase/GMP reductase Molecular Function: catalytic activity (GO:0003824) Biological Process: oxidation-reduction
PF00485	2	Phosphoribulokinase/uridine kinase Molecular Function: ATP binding (GO:0005524) Biological Process: metabolic process
PF00524	2	DNA helicase E1 protein N-terminal Papillomavirus Molecular Function: hydrolase activity
PF00542	2	Ribosomal protein L7/L12 C-terminal Molecular Function: structural constituent of ribosome (GO:0003735)
PF00568	2	EVH1 Molecular Function: protein binding (GO:0005515)
PF00572	2	Ribosomal protein L13 Molecular Function: structural constituent of ribosome (GO:0003735) Cellular
PF00574	2	ClpP/TepA
PF00584	2	Protein translocase complex SecE/Sec61-gamma subunit Biological Process: protein targeting (GO:0006605)
PF00639	2	Peptidyl-prolyl cis-trans isomerase PpiC-type Molecular Function: isomerase activity (GO:0016853)
PF00653	2	Baculoviral inhibition of apoptosis protein repeat Cellular Component: intracellular (GO:0005622)
PF00673	2	Ribosomal protein L5 Molecular Function: structural constituent of ribosome (GO:0003735) Cellular
PF00677	2	Lumazine-binding domain
PF00682	2	Pyruvate carboxyltransferase Molecular Function: catalytic activity (GO:0003824)
PF00694	2	Aconitase A/isopropylmalate dehydratase small subunit swivel Biological Process: metabolic process (GO:0008152)
PF00705	2	Proliferating cell nuclear antigen PCNA N-terminal Molecular Function: DNA binding
PF00730	2	HhH-GPD domain Biological Process: base-excision repair (GO:0006284)
PF00736	2	Translation elongation factor EF1B beta/delta subunit guanine nucleotide exchange Molecular
PF00762	2	Ferrochelatase Molecular Function: ferrochelatase activity (GO:0004325) Biological Process: heme biosynthetic process
PF00791	2	ZU5
PF00794	2	Phosphatidylinositol 3-kinase Ras-binding (PI3K RBD) domain
PF00814	2	Gcp-like domain
PF00821	2	Phosphoenolpyruvate carboxykinase GTP-utilising Molecular Function: phosphoenolpyruvate carboxykinase activity (GO:0004611) Molecular
PF00839	2	Cysteine-rich Golgi apparatus protein 1 repeat Cellular Component: membrane (GO:0016020)
PF00868	2	Transglutaminase N-terminal Biological Process: peptide cross-linking (GO:0018149)
PF00880	2	Nebulin 35 residue motif
PF00883	2	Peptidase M17 leucyl aminopeptidase C-terminal Molecular Function: aminopeptidase activity (GO:0004177)
PF00900	2	Ribosomal protein S4e central
PF00908	2	dTDP-4-dehydrorhamnose 3 5-epimerase-related Molecular Function: dTDP-4-dehydrorhamnose 3 5-epimerase activity (GO:0008830) Biological
PF00910	2	Helicase superfamily 3 single-stranded DNA/RNA virus Molecular Function: RNA binding
PF00935	2	Ribosomal protein L44e Molecular Function: structural constituent of ribosome (GO:0003735) Cellular
PF00982	2	Glycosyl transferase family 20 Molecular Function: catalytic activity (GO:0003824) Biological
PF00988	2	Carbamoyl-phosphate synthase small subunit N-terminal domain
PF01000	2	DNA-directed RNA polymerase insert domain Molecular Function: DNA-directed RNA polymerase activity
PF01007	2	Potassium channel inwardly rectifying Kir Molecular Function: inward rectifier potassium
PF01012	2	Electron transfer flavoprotein alpha/beta-subunit N-terminal
PF01017	2	STAT transcription factor all-alpha Molecular Function: sequence-specific DNA binding transcription factor
PF01018	2	GTP1/OBG domain Molecular Function: GTP binding (GO:0005525)
PF01049	2	Cadherin cytoplasmic domain Molecular Function: calcium ion binding (GO:0005509) Biological
PF01063	2	Aminotransferase class IV Molecular Function: catalytic activity (GO:0003824) Biological Process:
PF01068	2	DNA ligase ATP-dependent central Molecular Function: DNA ligase (ATP) activity
PF01084	2	Ribosomal protein S18 Molecular Function: structural constituent of ribosome (GO:0003735) Cellular
PF01103	2	Bacterial surface antigen (D15) Cellular Component: outer membrane (GO:0019867)
PF01111	2	Cyclin-dependent kinase regulatory subunit Biological Process: cell cycle (GO:0007049) Molecular
PF01119	2	DNA mismatch repair protein C-terminal Molecular Function: ATP binding (GO:0005524)
PF01134	2	Glucose-inhibited division protein A-related Biological Process: tRNA processing (GO:0008033) Molecular Function:
PF01135	2	Protein-L-isoaspartate(D-aspartate) O-methyltransferase Molecular Function: protein-L-isoaspartate (D-aspartate) O-methyltransferase activity (GO:0004719) Biological Process:
PF01142	2	Pseudouridine synthase TruD Biological Process: pseudouridine synthesis (GO:0001522) Molecular Function:
PF01150	2	Nucleoside phosphatase GDA1/CD39 Molecular Function: hydrolase activity (GO:0016787)
PF01159	2	Ribosomal protein L6E Molecular Function: structural constituent of ribosome (GO:0003735) Cellular
PF01166	2	TSC-22 / Dip / Bun Molecular Function: sequence-specific DNA binding transcription factor
PF01167	2	Tubby C-terminal
PF01175	2	Urocanase domain Molecular Function: urocanate hydratase activity (GO:0016153)
PF01176	2	RNA-binding domain S1 IF1 type Molecular Function: RNA binding (GO:0003723)
PF01193	2	DNA-directed RNA polymerase dimerisation Molecular Function: DNA-directed RNA polymerase activity (GO:0003899)
PF01196	2	Ribosomal protein L17 Molecular Function: structural constituent of ribosome (GO:0003735) Cellular
PF01199	2	Ribosomal protein L34Ae Molecular Function: structural constituent of ribosome (GO:0003735) Cellular
PF01227	2	GTP cyclohydrolase I/Nitrile oxidoreductase
PF01238	2	Mannose-6-phosphate isomerase type I Molecular Function: mannose-6-phosphate isomerase activity (GO:0004476)
PF01239	2	Protein prenyltransferase alpha subunit Molecular Function: protein prenyltransferase activity (GO:0008318)
PF01246	2	Ribosomal protein L24e-related
PF01262	2	Alanine dehydrogenase/PNT NAD(H)-binding domain
PF01263	2	Aldose 1-/Glucose-6-phosphate 1-epimerase Biological Process: carbohydrate metabolic process (GO:0005975) Molecular Function:
PF01294	2	Ribosomal protein L13e Molecular Function: structural constituent of ribosome (GO:0003735) Cellular
PF01299	2	Lysosome-associated membrane glycoprotein Cellular Component: membrane (GO:0016020)
PF01301	2	Glycoside hydrolase family 35 Molecular Function: hydrolase activity hydrolyzing O-glycosyl
PF01315	2	Aldehyde oxidase/xanthine dehydrogenase a/b hammerhead
PF01321	2	Creatinase Molecular Function: hydrolase activity (GO:0016787)
PF01380	2	Sugar isomerase (SIS) Biological Process: carbohydrate metabolic process (GO:0005975) Molecular Function:
PF01404	2	Ephrin receptor ligand binding domain Biological Process: ephrin receptor signaling pathway (GO:0048013)
PF01409	2	Phenylalanyl-tRNA synthetase Molecular Function: tRNA binding (GO:0000049) Molecular Function: aminoacyl-tRNA ligase
PF01413	2	Collagen IV non-collagenous Molecular Function: extracellular matrix structural constituent (GO:0005201)
PF01459	2	Porin eukaryotic type Cellular Component: mitochondrial outer membrane (GO:0005741) Biological
PF01521	2	FeS cluster biogenesis
PF01530	2	Zinc finger C2HC-type Molecular Function: sequence-specific DNA binding transcription factor activity
PF01571	2	Glycine cleavage T-protein N-terminal Molecular Function: aminomethyltransferase activity (GO:0004047) Cellular
PF01575	2	MaoC-like dehydratase Biological Process: metabolic process (GO:0008152) Molecular Function: oxidoreductase activity
PF01590	2	GAF domain Molecular Function: protein binding (GO:0005515)
PF01592	2	NIF system FeS cluster assembly NifU N-terminal Molecular Function: iron
PF01597	2	Glycine cleavage H-protein Cellular Component: glycine cleavage complex (GO:0005960) Biological Process:
PF01603	2	Protein phosphatase 2A regulatory B subunit B56 Cellular Component: protein
PF01608	2	I/LWEQ Molecular Function: actin binding (GO:0003779)
PF01624	2	DNA mismatch repair protein MutS-like N-terminal Molecular Function: ATP binding (GO:0005524)
PF01632	2	Ribosomal protein L35 Molecular Function: structural constituent of ribosome (GO:0003735) Cellular
PF01641	2	Peptide methionine sulphoxide reductase MrsB Molecular Function: peptide-methionine (R)-S-oxide reductase activity (GO:0033743)
PF01648	2	4'-phosphopantetheinyl transferase Molecular Function: magnesium ion binding (GO:0000287) Molecular Function: holo-[acyl-carrier-protein]
PF01658	2	Myo-inositol-1-phosphate synthase GAPDH-like
PF01667	2	Ribosomal protein S27e Molecular Function: structural constituent of ribosome (GO:0003735) Cellular
PF01676	2	Metalloenzyme Molecular Function: catalytic activity (GO:0003824) Molecular Function: metal ion binding
PF01680	2	Vitamin B6 biosynthesis protein Biological Process: pyridoxal phosphate biosynthetic process (GO:0042823)
PF01702	2	Queuine/other tRNA-ribosyltransferase Biological Process: tRNA modification (GO:0006400) Molecular Function: queuine tRNA-ribosyltransferase
PF01722	2	BolA protein
PF01746	2	tRNA (guanine-N1-)-methyltransferase
PF01747	2	Sulphate adenylyltransferase catalytic domain Molecular Function: sulfate adenylyltransferase (ATP) activity (GO:0004781)
PF01765	2	Ribosome recycling factor domain
PF01773	2	Na dependent nucleoside transporter Molecular Function: nucleoside:sodium symporter activity (GO:0005415) Biological
PF01778	2	NULL
PF01803	2	NULL
PF01822	2	Carbohydrate-binding WSC
PF01825	2	GPS domain Biological Process: neuropeptide signaling pathway (GO:0007218) Cellular Component: membrane
PF01839	2	FG-GAP repeat
PF01843	2	Dil domain
PF01846	2	FF domain
PF01869	2	ATPase BadF/BadG/BcrA/BcrD type
PF01876	2	RNase P subunit p30 Molecular Function: ribonuclease activity (GO:0004540) Biological Process:
PF01896	2	DNA primase small subunit Molecular Function: DNA primase activity (GO:0003896)
PF01929	2	Ribosomal protein L14 Molecular Function: structural constituent of ribosome (GO:0003735) Cellular
PF01956	2	Protein of unknown function DUF106 transmembrane Cellular Component: membrane (GO:0016020)
PF01967	2	Molybdopterin cofactor biosynthesis C (MoaC) domain Biological Process: Mo-molybdopterin cofactor biosynthetic process
PF01974	2	tRNA intron endonuclease catalytic domain-like Molecular Function: tRNA-intron endonuclease activity (GO:0000213)
PF01981	2	Peptidyl-tRNA hydrolase PTH2 Molecular Function: aminoacyl-tRNA hydrolase activity (GO:0004045)
PF02014	2	Reeler domain
PF02020	2	W2 domain Molecular Function: protein binding (GO:0005515)
PF02064	2	Protein import receptor MAS20-related Cellular Component: mitochondrial outer membrane translocase complex (GO:0005742)
PF02089	2	Palmitoyl protein thioesterase Biological Process: cellular protein modification process (GO:0006464) Molecular
PF02096	2	Membrane insertase OXA1/ALB3/YidC Cellular Component: integral to membrane (GO:0016021) Biological Process:
PF02099	2	Machado-Joseph disease protein MJD Molecular Function: omega peptidase activity (GO:0008242)
PF02104	2	Surfeit locus 1 Cellular Component: membrane (GO:0016020)
PF02109	2	Defender against death DAD protein Cellular Component: integral to membrane (GO:0016021)
PF02140	2	D-galactoside/L-rhamnose binding SUEL lectin domain Molecular Function: carbohydrate binding (GO:0030246)
PF02149	2	Kinase-associated KA1 Molecular Function: protein serine/threonine kinase activity (GO:0004674) Molecular Function:
PF02177	2	Amyloidogenic glycoprotein heparin-binding Molecular Function: heparin binding (GO:0008201)
PF02188	2	GoLoco motif Biological Process: signal transduction (GO:0007165) Molecular Function: GTPase regulator
PF02190	2	Peptidase S16 lon N-terminal Molecular Function: ATP-dependent peptidase activity (GO:0004176)
PF02196	2	Raf-like Ras-binding Molecular Function: receptor signaling protein activity (GO:0005057) Biological Process:
PF02197	2	cAMP-dependent protein kinase regulatory subunit type I/II alpha/beta Biological Process:
PF02199	2	Saposin type A
PF02230	2	Phospholipase/carboxylesterase/thioesterase Molecular Function: hydrolase activity (GO:0016787)
PF02259	2	PIK-related kinase FAT Molecular Function: protein binding (GO:0005515)
PF02268	2	Transcription initiation factor IIA gamma subunit N-terminal Cellular Component: transcription
PF02269	2	Transcription initiation factor IID 18kDa subunit Biological Process: transcription from RNA
PF02275	2	Choloylglycine hydrolase Molecular Function: hydrolase activity (GO:0016787)
PF02297	2	Cytochrome c oxidase subunit VIb Molecular Function: cytochrome-c oxidase activity (GO:0004129)
PF02347	2	Glycine cleavage system P-protein N-terminal Molecular Function: glycine dehydrogenase (decarboxylating) activity
PF02351	2	GDNF/GAS1
PF02359	2	CDC48 N-terminal subdomain
PF02375	2	Transcription factor jumonji JmjN
PF02376	2	Homeodomain protein CUT Molecular Function: DNA binding (GO:0003677)
PF02437	2	Transforming protein Ski Cellular Component: nucleus (GO:0005634)
PF02493	2	MORN motif
PF02494	2	Hyalin
PF02518	2	ATPase-like ATP-binding domain Molecular Function: ATP binding (GO:0005524)
PF02551	2	Acyl-CoA thioesterase II domain
PF02574	2	Homocysteine S-methyltransferase Molecular Function: homocysteine S-methyltransferase activity (GO:0008898)
PF02580	2	D-tyrosyl-tRNA(Tyr) deacylase Cellular Component: cytoplasm (GO:0005737) Molecular Function: hydrolase activity
PF02615	2	Malate/L-lactate dehydrogenase Biological Process: metabolic process (GO:0008152) Molecular Function: oxidoreductase activity
PF02629	2	CoA-binding Molecular Function: cofactor binding (GO:0048037)
PF02630	2	Copper chaperone SCO1/SenC
PF02732	2	ERCC4 domain Molecular Function: DNA binding (GO:0003677) Molecular Function: nuclease activity
PF02733	2	Dak kinase Molecular Function: glycerone kinase activity (GO:0004371) Biological Process: glycerol
PF02735	2	DNA helicase ATP-dependent Ku type Molecular Function: DNA binding (GO:0003677)
PF02743	2	Cache domain
PF02751	2	Transcription initiation factor IIA gamma subunit C-terminal Cellular Component: transcription
PF02755	2	RPEL repeat
PF02769	2	AIR synthase-related protein C-terminal domain
PF02775	2	Thiamine pyrophosphate enzyme C-terminal TPP-binding Molecular Function: catalytic activity (GO:0003824)
PF02784	2	Orn/DAP/Arg decarboxylase 2 N-terminal Molecular Function: catalytic activity (GO:0003824)
PF02792	2	Mago nashi protein Cellular Component: nucleus (GO:0005634)
PF02800	2	Glyceraldehyde 3-phosphate dehydrogenase catalytic domain Molecular Function: oxidoreductase activity acting
PF02806	2	Alpha-amylase C-terminal all beta Molecular Function: catalytic activity (GO:0003824) Biological
PF02817	2	E3 binding Biological Process: metabolic process (GO:0008152) Molecular Function: transferase activity
PF02825	2	WWE domain
PF02828	2	L27 C-terminal
PF02836	2	Glycoside hydrolase family 2 TIM barrel Molecular Function: hydrolase activity
PF02862	2	DDHD Molecular Function: metal ion binding (GO:0046872)
PF02910	2	Fumarate reductase/succinate dehydrogenase flavoprotein-like C-terminal Molecular Function: oxidoreductase activity (GO:0016491)
PF02926	2	THUMP Molecular Function: RNA binding (GO:0003723)
PF02933	2	CDC48 domain 2
PF02939	2	Cytochrome b-c1 complex subunit 8 Molecular Function: ubiquinol-cytochrome-c reductase activity (GO:0008121)
PF02966	2	mRNA splicing factor thioredoxin-like U5 snRNP Cellular Component: spliceosomal complex (GO:0005681)
PF03022	2	Major royal jelly-related
PF03034	2	Phosphatidyl serine synthase Biological Process: phosphatidylserine biosynthetic process (GO:0006659)
PF03095	2	Phosphotyrosyl phosphatase activator PTPA Molecular Function: phosphatase activator activity (GO:0019211)
PF03124	2	EXS C-terminal Cellular Component: integral to membrane (GO:0016021)
PF03142	2	Fungal chitin synthase Molecular Function: transferase activity transferring hexosyl groups (GO:0016758)
PF03155	2	Glycosyl transferase ALG6/ALG8 Cellular Component: endoplasmic reticulum membrane (GO:0005789) Molecular
PF03179	2	Vacuolar (H+)-ATPase G subunit Biological Process: proton transport (GO:0015992) Cellular Component:
PF03190	2	Domain of unknown function DUF255
PF03193	2	Ribosome biogenesis GTPase RsgA putative Molecular Function: GTPase activity (GO:0003924)
PF03194	2	LUC7-related
PF03208	2	Prenylated rab acceptor PRA1
PF03215	2	NULL
PF03234	2	Cdc37 N-terminal domain Molecular Function: protein kinase binding (GO:0019901)
PF03269	2	Protein of unknown function DUF268 Caenorhabditis species
PF03328	2	Aldehyde-lyase domain Biological Process: cellular aromatic compound metabolic process (GO:0006725) Molecular
PF03332	2	Eukaryotic phosphomannomutase Molecular Function: phosphomannomutase activity (GO:0004615) Cellular Component: cytoplasm (GO:0005737)
PF03366	2	YEATS Cellular Component: nucleus (GO:0005634) Biological Process: regulation of transcription
PF03388	2	Legume-like lectin Cellular Component: membrane (GO:0016020)
PF03398	2	Domain of unknown function DUF292 eukaryotic
PF03399	2	SAC3/GANP/Nin1/mts3/eIF-3 p25
PF03403	2	Platelet-activating factor acetylhydrolase Molecular Function: 1-alkyl-2-acetylglycerophosphocholine esterase activity (GO:0003847) Biological Process:
PF03416	2	Peptidase C54
PF03435	2	Saccharopine dehydrogenase / Homospermidine synthase Molecular Function: oxidoreductase activity (GO:0016491) Biological
PF03450	2	CO dehydrogenase flavoprotein C-terminal
PF03463	2	eRF1 domain 1/Pelota-like
PF03464	2	eRF1 domain 2
PF03465	2	eRF1 domain 3
PF03483	2	B3/B4 tRNA-binding domain Molecular Function: RNA binding (GO:0003723) Molecular Function: phenylalanine-tRNA
PF03485	2	Arginyl tRNA synthetase N-terminal domain Molecular Function: nucleotide binding (GO:0000166) Molecular
PF03493	2	Potassium channel calcium-activated BK alpha subunit Biological Process: potassium
PF03501	2	Plectin/S10 N-terminal
PF03517	2	NULL
PF03531	2	SSRP1 domain
PF03556	2	Potentiating neddylation domain
PF03568	2	Peptidase C50 separase Cellular Component: nucleus (GO:0005634) Biological Process: proteolysis
PF03638	2	CRC domain
PF03645	2	Tctex-1
PF03669	2	Uncharacterised protein family UPF0139
PF03719	2	Ribosomal protein S5 C-terminal Molecular Function: structural constituent of ribosome (GO:0003735)
PF03725	2	Exoribonuclease phosphorolytic domain 2
PF03727	2	Hexokinase C-terminal Molecular Function: ATP binding (GO:0005524) Biological Process: carbohydrate
PF03761	2	Protein of unknown function DUF316
PF03765	2	CRAL/TRIO N-terminal domain
PF03800	2	Kinetochore protein Nuf2 Cellular Component: chromosome centromeric region (GO:0000775) Biological
PF03813	2	Nrap protein
PF03835	2	Rad4/PNGase transglutaminase-like fold Molecular Function: damaged DNA binding (GO:0003684) Cellular Component:
PF03868	2	Ribosomal protein L6 N-terminal Molecular Function: structural constituent of ribosome (GO:0003735)
PF03870	2	RNA polymerase Rpb8 Biological Process: transcription DNA-dependent (GO:0006351)
PF03871	2	RNA polymerase Rpb5 N-terminal Molecular Function: DNA binding (GO:0003677)
PF03874	2	RNA polymerase II Rpb4 Molecular Function: DNA-directed RNA polymerase activity (GO:0003899)
PF03881	2	Fructosamine/Ketosamine-3-kinase
PF03908	2	Sec20
PF03942	2	DTW
PF03947	2	Ribosomal protein L2 C-terminal Molecular Function: structural constituent of ribosome (GO:0003735)
PF03952	2	Enolase N-terminal Cellular Component: phosphopyruvate hydratase complex (GO:0000015) Molecular Function:
PF03982	2	Diacylglycerol acyltransferase Molecular Function: transferase activity transferring acyl groups other than
PF04000	2	Sas10/Utp3/C1D
PF04005	2	Checkpoint protein Hus1/Mec3 Biological Process: DNA damage checkpoint (GO:0000077) Biological Process:
PF04031	2	Las1-like
PF04053	2	Coatomer WD associated region Molecular Function: structural molecule activity (GO:0005198)
PF04054	2	CCR4-Not complex component Not1 C-terminal
PF04063	2	FAM203 N-terminal
PF04064	2	FAM203 C-terminal
PF04068	2	RNase L inhibitor RLI possible metal-binding domain
PF04086	2	Signal recognition particle receptor alpha subunit N-terminal Molecular Function: GTPase
PF04104	2	DNA primase large subunit eukaryotic/archaeal Molecular Function: DNA primase activity
PF04130	2	Spc97/Spc98 Biological Process: microtubule cytoskeleton organization (GO:0000226) Cellular Component: spindle pole
PF04137	2	Endoplasmic reticulum oxidoreductin 1 Cellular Component: endoplasmic reticulum membrane (GO:0005789) Biological
PF04153	2	NOT2/NOT3/NOT5 Cellular Component: nucleus (GO:0005634) Biological Process: regulation of transcription
PF04176	2	TIP41-like protein
PF04180	2	Low temperature viability protein
PF04181	2	Protein of unknown function DUF408
PF04258	2	Peptidase A22B signal peptide peptidase Molecular Function: aspartic-type endopeptidase activity (GO:0004190)
PF04265	2	Thiamin pyrophosphokinase vitamin B1-binding domain Molecular Function: thiamine diphosphokinase activity (GO:0004788)
PF04280	2	Membrane transporter Tim44-related/Ribosomal protein L45 Cellular Component: mitochondrial inner membrane presequence
PF04387	2	Protein-tyrosine phosphatase-like PTPLA
PF04410	2	H/ACA ribonucleoprotein complex subunit Gar1/Naf1 Molecular Function: snoRNA binding (GO:0030515)
PF04421	2	Mss4 Molecular Function: guanyl-nucleotide exchange factor activity (GO:0005085) Biological Process: small
PF04434	2	Zinc finger SWIM-type Molecular Function: zinc ion binding (GO:0008270)
PF04502	2	CWC16 protein
PF04558	2	Glutaminyl-tRNA synthetase class Ib non-specific RNA-binding domain N-terminal Molecular
PF04568	2	ATPase inhibitor IATP mitochondria Molecular Function: enzyme inhibitor activity (GO:0004857)
PF04571	2	Lipin N-terminal
PF04573	2	Signal peptidase 22kDa subunit Cellular Component: signal peptidase complex (GO:0005787) Biological
PF04597	2	Ribophorin I Molecular Function: dolichyl-diphosphooligosaccharide-protein glycotransferase activity (GO:0004579) Cellular Component: endoplasmic
PF04675	2	DNA ligase ATP-dependent N-terminal Molecular Function: DNA binding (GO:0003677)
PF04676	2	Cwf19-like protein C-terminal domain-2
PF04677	2	Cwf19-like C-terminal domain-1
PF04679	2	DNA ligase ATP-dependent C-terminal Molecular Function: DNA ligase (ATP) activity
PF04691	2	Apolipoprotein C-I Cellular Component: extracellular region (GO:0005576) Biological Process: lipoprotein metabolic
PF04695	2	Peroxisome membrane anchor protein Pex14p N-terminal
PF04722	2	RNA polymerase II subunit A Molecular Function: phosphoprotein phosphatase activity (GO:0004721)
PF04727	2	Engulfment/cell motility ELMO Cellular Component: cytoskeleton (GO:0005856) Biological Process: phagocytosis
PF04750	2	FAR-17a/AIG1-like protein Cellular Component: integral to membrane (GO:0016021)
PF04756	2	Oligosaccharyl transferase complex subunit OST3/OST6
PF04774	2	Hyaluronan/mRNA-binding protein
PF04790	2	Sarcoglycan complex subunit protein Biological Process: cytoskeleton organization (GO:0007010) Cellular Component:
PF04826	2	Armadillo repeat-containing domain
PF04836	2	Interferon-related developmental regulator C-terminal
PF04845	2	PUR-alpha/beta/gamma DNA/RNA-binding
PF04849	2	HAP1 N-terminal
PF04855	2	SNF5/SMARCB1/INI1 Cellular Component: nuclear chromosome (GO:0000228) Biological Process: chromatin remodeling (GO:0006338)
PF04857	2	Ribonuclease CAF1 Cellular Component: nucleus (GO:0005634)
PF04858	2	TH1 protein Cellular Component: nucleus (GO:0005634) Biological Process: negative regulation of
PF04871	2	Uso1/p115-like vesicle tethering protein C-terminal Cellular Component: cytoplasm (GO:0005737) Biological
PF04882	2	Peroxin-3 Cellular Component: integral to peroxisomal membrane (GO:0005779) Biological Process: peroxisome
PF04884	2	Protein of unknown function DUF647
PF04889	2	Cwf15/Cwc15 cell cycle control protein Biological Process: mRNA splicing via spliceosome
PF04904	2	Nab N-terminal Cellular Component: nucleus (GO:0005634) Biological Process: negative regulation
PF04909	2	Amidohydrolase 2 Molecular Function: catalytic activity (GO:0003824) Biological Process: metabolic process
PF04922	2	Glycosyltransferase ALG10 Cellular Component: integral to membrane (GO:0016021) Molecular Function:
PF04942	2	CC domain
PF05004	2	Interferon-related developmental regulator N-terminal
PF05010	2	Transforming acidic coiled-coil
PF05044	2	Prospero homeobox protein 1 Molecular Function: DNA binding (GO:0003677) Cellular Component:
PF05064	2	Nucleoporin NSP1-like C-terminal Cellular Component: nuclear pore (GO:0005643) Molecular
PF05071	2	NADH:ubiquinone oxidoreductase 17.2kDa subunit Molecular Function: NADH dehydrogenase (ubiquinone) activity (GO:0008137)
PF05091	2	Eukaryotic translation initiation factor 3 subunit 7 Molecular Function: translation initiation
PF05093	2	Cytokine-induced anti-apoptosis inhibitor 1
PF05118	2	Aspartyl/Asparaginyl beta-hydroxylase Biological Process: peptidyl-amino acid modification (GO:0018193) Cellular Component: integral
PF05131	2	Pep3/Vps18/deep orange
PF05147	2	Lanthionine synthetase C-like
PF05161	2	MOFRL domain
PF05178	2	KRR1 interacting protein 1
PF05188	2	DNA mismatch repair protein MutS connector Molecular Function: ATP binding (GO:0005524)
PF05191	2	Adenylate kinase active site lid domain Molecular Function: adenylate kinase activity
PF05208	2	Glycosyltransferase ALG3 Cellular Component: endoplasmic reticulum (GO:0005783) Cellular Component: integral
PF05219	2	DREV methyltransferase
PF05276	2	SH3-binding 5
PF05291	2	Bystin
PF05485	2	Zinc finger C2CH-type Molecular Function: nucleic acid binding (GO:0003676)
PF05517	2	P25-alpha
PF05608	2	Protein of unknown function DUF778
PF05652	2	Scavenger mRNA decapping enzyme DcpS/DCS2 Biological Process: deadenylation-dependent decapping of nuclear-transcribed mRNA
PF05680	2	ATPase F0 complex subunit E mitochondrial Cellular Component: mitochondrial
PF05693	2	Glycogen synthase Molecular Function: glycogen (starch) synthase activity (GO:0004373) Biological Process:
PF05729	2	NULL
PF05743	2	Ubiquitin E2 variant N-terminal Biological Process: cellular protein modification process (GO:0006464)
PF05793	2	Transcription initiation factor IIF alpha subunit Molecular Function: DNA binding (GO:0003677)
PF05804	2	NULL
PF05817	2	Ribophorin II Molecular Function: dolichyl-diphosphooligosaccharide-protein glycotransferase activity (GO:0004579) Cellular Component: endoplasmic
PF05822	2	Pyrimidine 5'-nucleotidase eukaryotic Molecular Function: magnesium ion binding (GO:0000287) Cellular
PF05938	2	Plant self-incompatibility S1
PF05964	2	FY-rich N-terminal Cellular Component: nucleus (GO:0005634)
PF05965	2	FY-rich C-terminal Cellular Component: nucleus (GO:0005634)
PF05986	2	ADAM-TS Spacer 1 Molecular Function: metalloendopeptidase activity (GO:0004222) Cellular Component: extracellular
PF06009	2	Laminin II Cellular Component: basement membrane (GO:0005604) Biological Process: cell adhesion
PF06017	2	Myosin tail 2 Molecular Function: motor activity (GO:0003774) Cellular Component: myosin
PF06052	2	3-hydroxyanthranilic acid dioxygenase Molecular Function: 3-hydroxyanthranilate 3 4-dioxygenase activity (GO:0000334) Molecular
PF06058	2	Dcp1-like decapping
PF06068	2	TIP49 C-terminal Molecular Function: DNA helicase activity (GO:0003678) Molecular Function:
PF06079	2	Apyrase Molecular Function: calcium ion binding (GO:0005509) Molecular Function: pyrophosphatase activity
PF06201	2	PITH domain
PF06220	2	Zinc finger U1-C type Molecular Function: zinc ion binding (GO:0008270)
PF06237	2	Endogenous retrovirus receptor
PF06244	2	Protein of unknown function DUF1014
PF06248	2	RZZ complex subunit Zw10 Cellular Component: chromosome centromeric region (GO:0000775)
PF06278	2	Non-SMC condensin II complex subunit H2-like
PF06292	2	Calcium-dependent secretion activator
PF06350	2	Hormone-sensitive lipase N-terminal Biological Process: cholesterol metabolic process (GO:0008203) Biological
PF06375	2	Bovine leukaemia virus receptor
PF06401	2	Alpha-2-macroglobulin RAP C-terminal Cellular Component: endoplasmic reticulum (GO:0005783) Molecular Function:
PF06415	2	BPG-independent PGAM N-terminal Molecular Function: phosphoglycerate mutase activity (GO:0004619) Cellular
PF06419	2	Conserved oligomeric Golgi complex subunit 6 Molecular Function: protein binding (GO:0005515)
PF06428	2	GDPGTP exchange factor Sec2p
PF06465	2	Domain of unknown function DUF1087
PF06466	2	PCAF N-terminal Molecular Function: histone acetyltransferase activity (GO:0004402) Cellular Component:
PF06544	2	Domain of unknown function DUF1115
PF06628	2	Catalase immune-responsive domain
PF06658	2	Protein of unknown function DUF1168
PF06662	2	D-glucuronyl C5-epimerase Biological Process: glycosaminoglycan biosynthetic process (GO:0006024) Cellular Component: integral
PF06664	2	NULL
PF06682	2	Protein of unknown function DUF1183 TMEM66
PF06703	2	Signal peptidase complex subunit 2 Cellular Component: signal peptidase complex (GO:0005787)
PF06728	2	GPI transamidase subunit PIG-U Cellular Component: endoplasmic reticulum membrane (GO:0005789) Biological
PF06814	2	Transmembrane receptor eukaryota Cellular Component: integral to membrane (GO:0016021)
PF06840	2	Protein of unknown function DUF1241
PF06870	2	RNA polymerase I associated factor A49-like Molecular Function: DNA binding (GO:0003677)
PF06979	2	Protein of unknown function DUF1301 TMEM70
PF07039	2	SGF29 tudor-like domain
PF07074	2	Translocon-associated gamma subunit Cellular Component: Sec61 translocon complex (GO:0005784) Biological
PF07147	2	Ribosomal protein L37/S30 Molecular Function: structural constituent of ribosome (GO:0003735) Cellular
PF07172	2	Glycine rich protein
PF07297	2	Dolichol phosphate-mannose biosynthesis regulatory Biological Process: macromolecule biosynthetic process (GO:0009059) Cellular
PF07449	2	[NiFe]-hydrogenase maturation factor HyaE
PF07474	2	G2 nidogen/fibulin G2F
PF07491	2	Protein phosphatase inhibitor
PF07529	2	HSA
PF07555	2	Beta-N-acetylglucosaminidase
PF07575	2	Nucleoporin Nup85-like
PF07646	2	Kelch repeat type 2 Molecular Function: protein binding (GO:0005515)
PF07648	2	Kazal-type serine protease inhibitor domain
PF07651	2	ANTH Molecular Function: phospholipid binding (GO:0005543)
PF07677	2	Alpha-macroglobulin receptor-binding Cellular Component: extracellular region (GO:0005576)
PF07699	2	Tyrosine-protein kinase ephrin type A/B receptor-like
PF07724	2	ATPase AAA-2 Molecular Function: ATP binding (GO:0005524)
PF07731	2	Multicopper oxidase type 2 Molecular Function: copper ion binding (GO:0005507)
PF07742	2	Anti-proliferative protein
PF07780	2	Ribosomal RNA methyltransferase Spb1 C-terminal Cellular Component: nucleus (GO:0005634)
PF07782	2	Dendritic cell-specific transmembrane protein-like Cellular Component: integral to membrane (GO:0016021)
PF07815	2	Abl-interactor homeo-domain homologous domain Cellular Component: cytoplasm (GO:0005737)
PF07818	2	HCNGP-like
PF07819	2	GPI inositol-deacylase PGAP1-like Biological Process: GPI anchor metabolic process (GO:0006505) Biological
PF07842	2	GC-rich sequence DNA-binding factor domain Molecular Function: DNA binding (GO:0003677) Cellular
PF07856	2	Calcium release-activated calcium channel protein
PF07923	2	N1221-like
PF07947	2	YhhN-like Cellular Component: integral to membrane (GO:0016021)
PF07962	2	Replication fork protection component Swi3 Cellular Component: nucleus (GO:0005634) Biological Process:
PF07967	2	Zinc finger C3HC-like Cellular Component: nucleus (GO:0005634) Molecular Function: zinc
PF07973	2	Threonyl/alanyl tRNA synthetase SAD Molecular Function: ATP binding (GO:0005524) Cellular
PF07994	2	Myo-inositol-1-phosphate synthase Molecular Function: inositol-3-phosphate synthase activity (GO:0004512) Biological Process: inositol
PF08068	2	Dyskerin-like
PF08071	2	Ribosomal protein S4e N-terminal
PF08073	2	CHD N-terminal Molecular Function: DNA binding (GO:0003677) Molecular Function: ATP
PF08142	2	AARP2CN Cellular Component: nucleus (GO:0005634) Biological Process: ribosome biogenesis (GO:0042254)
PF08144	2	CPL Molecular Function: RNA binding (GO:0003723)
PF08145	2	BOP1 N-terminal domain Biological Process: rRNA processing (GO:0006364) Biological Process:
PF08156	2	NOP5 N-terminal
PF08159	2	NUC153 Cellular Component: nucleus (GO:0005634)
PF08209	2	SAGA complex Sgf11 subunit
PF08242	2	Methyltransferase type 12
PF08271	2	Zinc finger TFIIB-type Biological Process: regulation of transcription DNA-dependent (GO:0006355)
PF08292	2	RNA polymerase III subunit Rpc25
PF08321	2	PPP domain
PF08326	2	Acetyl-CoA carboxylase central domain Molecular Function: acetyl-CoA carboxylase activity (GO:0003989)
PF08327	2	Activator of Hsp90 ATPase homologue 1-like Biological Process: response to stress (GO:0006950)
PF08344	2	Transient receptor ion channel domain
PF08366	2	Lethal giant larvae homologue 2
PF08399	2	VWA N-terminal
PF08409	2	Domain of unknown function DUF1736
PF08416	2	Tensin phosphotyrosine-binding domain Molecular Function: protein binding (GO:0005515)
PF08424	2	siRNA-mediated silencing protein NRDE-2
PF08433	2	Chromatin associated protein KTI12
PF08454	2	RyR/IP3R Homology associated domain
PF08490	2	DNA polymerase epsilon catalytic subunit A C-terminal Molecular Function: DNA-directed
PF08514	2	STAG
PF08516	2	ADAM cysteine-rich Molecular Function: metalloendopeptidase activity (GO:0004222) Biological Process: proteolysis
PF08573	2	DNA repair protein Sae2/CtIP
PF08574	2	Transcription factor Iwr1
PF08583	2	Cytochrome c oxidase biogenesis protein Cmc1-like
PF08597	2	Translation initiation factor eIF3 subunit
PF08598	2	Sds3-like
PF08606	2	Pre-mRNA-splicing factor 19
PF08612	2	Mediator complex subunit Med20 Molecular Function: RNA polymerase II transcription cofactor
PF08623	2	TATA-binding protein interacting (TIP20)
PF08640	2	U3 small nucleolar RNA-associated protein 6
PF08669	2	Glycine cleavage T-protein C-terminal barrel
PF08683	2	CKK domain Molecular Function: microtubule binding (GO:0008017)
PF08694	2	Ubiquitin-fold modifier-conjugating enzyme 1
PF08700	2	Vacuolar protein sorting-associated protein 51
PF08709	2	Inositol 1 4 5-trisphosphate/ryanodine receptor
PF08718	2	Glycolipid transfer protein domain Cellular Component: cytoplasm (GO:0005737) Molecular Function: glycolipid
PF08729	2	Hpc2-related domain
PF08742	2	Uncharacterised domain cysteine-rich
PF08743	2	Nse4
PF08755	2	Hemimethylated DNA-binding domain Molecular Function: DNA binding (GO:0003677)
PF08766	2	DEK C-terminal
PF08783	2	DWNN domain Cellular Component: nucleus (GO:0005634) Molecular Function: zinc ion binding
PF08784	2	Replication protein A C-terminal
PF08799	2	Pre-mRNA processing factor 4 (PRP4)-like
PF08938	2	Domain of unknown function DUF1916
PF08953	2	Domain of unknown function DUF1899
PF08954	2	Domain of unknown function DUF1900
PF09058	2	L27-1
PF09068	2	EF-hand domain type 1
PF09069	2	EF-hand domain type 2
PF09162	2	Nuclear RNA export factor Tap RNA-binding domain Molecular Function: RNA binding
PF09180	2	Proline-tRNA ligase class II C-terminal Molecular Function: nucleotide binding (GO:0000166)
PF09232	2	Uncharacterised protein family Her-1
PF09268	2	Clathrin heavy chain linker core motif Molecular Function: structural
PF09280	2	XPC-binding domain Molecular Function: damaged DNA binding (GO:0003684) Biological Process: nucleotide-excision
PF09298	2	Fumarylacetoacetase N-terminal Molecular Function: fumarylacetoacetase activity (GO:0004334) Biological Process: aromatic
PF09324	2	Domain of unknown function DUF1981 SEC7 associated
PF09325	2	Vps5 C-terminal
PF09333	2	Autophagy-related C-terminal
PF09340	2	Histone H4 acetyltransferase NuA4 complex Eaf6
PF09360	2	Iron sulphur-containing domain CDGSH-type Cellular Component: intracellular membrane-bounded organelle (GO:0043231)
PF09382	2	RQC domain Biological Process: DNA replication (GO:0006260) Biological Process: DNA repair
PF09405	2	Btz domain
PF09415	2	CENP-S complex centromere protein X
PF09423	2	Alkaline phosphatase D-related
PF09446	2	Vacuolar ATPase assembly integral membrane protein VMA21-like domain
PF09587	2	Capsule synthesis protein CapA
PF09726	2	Macoilin Cellular Component: integral to membrane (GO:0016021)
PF09731	2	Mitochondrial inner membrane protein Mitofilin Cellular Component: integral to mitochondrial inner membrane
PF09733	2	Polycomb protein VEFS-Box
PF09738	2	Leucine-rich repeat flightless-interacting protein
PF09750	2	Suppressor of white apricot N-terminal domain
PF09753	2	Vesicle transport protein Use1
PF09755	2	Protein of unknown function DUF2046
PF09756	2	DDRGK domain containing protein
PF09757	2	Arb2 domain
PF09762	2	Protein of unknown function DUF2037
PF09770	2	Topoisomerase II-associated protein PAT1
PF09775	2	Uncharacterised protein family KRTCAP2
PF09782	2	NADH dehydrogenase 1 beta subcomplex subunit 6
PF09790	2	Hyccin
PF09801	2	Integral membrane protein SYS1-related
PF09803	2	Protein of unknown function DUF2346
PF09808	2	Small nuclear RNA activating complex (SNAPc) subunit SNAP43
PF09809	2	Ribosomal protein L27/L41 mitochondrial
PF09815	2	Transport protein XK
PF09817	2	RZZ complex subunit zwilch
PF10034	2	Dpy-19 Cellular Component: integral to membrane (GO:0016021)
PF10036	2	Protein of unknown function UPF0568
PF10154	2	Protein of unknown function DUF2362
PF10172	2	Ubiquitin ligase Det1/DDB1-complexing
PF10174	2	CAZ complex RIM-binding protein
PF10178	2	Proteasome assembly chaperone 3
PF10185	2	Mesoderm development candidate 2
PF10195	2	Nuclear phosphoprotein p8 DNA binding
PF10223	2	Protein of unknown function DUF2181
PF10233	2	TVP18/Calcium channel flower Cellular Component: integral to membrane (GO:0016021)
PF10236	2	Ribosomal protein S23/S29 mitochondrial
PF10237	2	DNA methylase N-6 adenine-specific eukaryotic
PF10240	2	FAM125
PF10245	2	Ribosomal protein S22 mitochondrial
PF10250	2	GDP-fucose protein O-fucosyltransferase
PF10251	2	Gamma-secretase aspartyl protease complex presenilin enhancer-2 subunit
PF10253	2	Mitotic checkpoint protein PRCC C-terminal
PF10262	2	Selenoprotein Rdx type Molecular Function: selenium binding (GO:0008430) Biological Process:
PF10268	2	Transmembrane protein 161A/B
PF10269	2	Transmembrane Fragile-X-F-associated protein
PF10275	2	Peptidase C65 otubain
PF10294	2	Nicotinamide N-methyltransferase-like
PF10300	2	Outer membrane protein IML2 mitochondrial/Tetratricopeptide repeat protein 39
PF10312	2	Cactin domain
PF10351	2	FMP27 C-terminal
PF10373	2	DNA/RNA-binding domain Est1-type
PF10397	2	Adenylosuccinate lyase C-terminal
PF10431	2	Clp ATPase C-terminal
PF10433	2	NULL
PF10447	2	Exosome complex component CSL4 Cellular Component: exosome (RNase complex) (GO:0000178) Molecular
PF10457	2	MENTAL domain
PF10475	2	Vacuolar protein sorting-associated protein 54
PF10484	2	Ribosomal protein S23/S25 mitochondrial Molecular Function: structural constituent of ribosome (GO:0003735)
PF10508	2	26S proteasome non-ATPase regulatory subunit 5 Molecular Function: protein binding involved in
PF10509	2	Galactokinase galactose-binding domain
PF10537	2	WSTF/Acf1/Cbp146
PF10540	2	Mammalian uncoordinated homology 13 subgroup domain 2
PF10558	2	Mitochondrial 18kDa protein
PF10585	2	Ubiquitin-activating enzyme
PF10587	2	Elongation factor 1 beta central acidic region eukaryote
PF10637	2	Oxoglutarate/iron-dependent oxygenase C-terminal degradation domain Molecular Function: iron ion binding (GO:0005506)
PF10650	2	Putative zinc-finger domain
PF10755	2	Protein of unknown function DUF2585 Cellular Component: plasma membrane (GO:0005886)
PF10937	2	Ribosomal protein S36 mitochondrial
PF10961	2	Selenoprotein SelK/SelG
PF11544	2	Spindle pole body component Spc42p
PF11605	2	Vacuolar protein sorting protein 36 GLUE domain Molecular Function: phosphatidylinositol-3-phosphate binding
PF11712	2	ATPase vacuolar ER assembly factor Vma12
PF11718	2	Pre-mRNA 3'-end-processing endonuclease polyadenylation factor C-term
PF11861	2	Ribosomal RNA methyltransferase Spb1 domain of unknown function DUF3381
PF11864	2	Tuberin N-terminal
PF11875	2	DnaJ-like protein C11 C-terminal
PF11879	2	Potassium channel voltage dependent Kv4 C-terminal
PF11882	2	Protein of unknown function DUF3402
PF11904	2	Ankyrin repeat domain-containing protein 13
PF11930	2	Acyl-CoA synthase domain of unknown function DUF3448
PF11935	2	Protein of unknown function DUF3453
PF11938	2	Domain of unknown function DUF3456
PF11952	2	Protein of unknown function DUF3469
PF11957	2	THO complex subunit THOC1
PF11971	2	Calmodulin-regulated spectrin-associated protein CH domain
PF12026	2	CAS family DUF3513
PF12125	2	D domain of beta-TrCP Molecular Function: protein dimerization activity (GO:0046983)
PF12166	2	Protein of unknown function DUF3595
PF12202	2	Serine/threonine-protein kinase OSR1/WNK CCT domain
PF12210	2	Hepatocyte growth factor-regulated tyrosine kinase substrate helical domain
PF12230	2	Pre-mRNA splicing factor PRP21-like protein
PF12265	2	Histone-binding protein RBBP4
PF12353	2	Eukaryotic translation initiation factor 3 subunit G N-terminal
PF12411	2	Choline sulfatase enzyme C-terminal domain
PF12424	2	Plasma membrane calcium transporter ATPase C-terminal Molecular Function: calcium-transporting ATPase activity (GO:0005388)
PF12430	2	Abscisic acid G-protein coupled receptor-like domain
PF12464	2	Maltose/galactoside acetyltransferase Molecular Function: acetyltransferase activity (GO:0016407)
PF12513	2	Mitochondrial degradasome RNA helicase subunit C-terminal domain Molecular Function: hydrolase activity
PF12537	2	Golgi pH regulator conserved domain
PF12542	2	Pre-mRNA splicing factor
PF12572	2	Protein of unknown function DUF3752
PF12619	2	Mini-chromosome maintenance complex protein 2 Molecular Function: DNA binding (GO:0003677) Molecular
PF12662	2	Complement Clr-like EGF domain
[truncated: 1,408 more rows]

## Sheet: Data S2
Supplementary Data 2 List of gene models predicted to be in possible operons.
Operon_1	AAVH_00010	AAVH_00009
Operon_2	AAVH_01001	AAVH_01002	AAVH_01003
Operon_3	AAVH_01008	AAVH_01009
Operon_4	AAVH_01011	AAVH_01012
Operon_5	AAVH_01015	AAVH_01016
Operon_6	AAVH_01023	AAVH_01024
Operon_7	AAVH_00102	AAVH_00103
Operon_8	AAVH_01042	AAVH_01043
Operon_9	AAVH_01045	AAVH_01046
Operon_10	AAVH_01047	AAVH_01048
Operon_11	AAVH_01058	AAVH_01059
Operon_12	AAVH_00105	AAVH_00106
Operon_13	AAVH_01064	AAVH_01065
Operon_14	AAVH_01066	AAVH_01067
Operon_15	AAVH_01082	AAVH_01083
Operon_16	AAVH_01086	AAVH_01087
Operon_17	AAVH_01103	AAVH_01104
Operon_18	AAVH_01105	AAVH_01106
Operon_19	AAVH_01110	AAVH_01111
Operon_20	AAVH_01112	AAVH_01113
Operon_21	AAVH_01116	AAVH_01117
Operon_22	AAVH_01119	AAVH_01120
Operon_23	AAVH_01121	AAVH_01122
Operon_24	AAVH_01129	AAVH_01130
Operon_25	AAVH_00112	AAVH_00113	AAVH_00114	AAVH_00115
Operon_26	AAVH_01145	AAVH_01146	AAVH_01147	AAVH_01148	AAVH_01149
Operon_27	AAVH_01155	AAVH_01156
Operon_28	AAVH_01164	AAVH_01165	AAVH_01166
Operon_29	AAVH_01169	AAVH_01170
Operon_30	AAVH_00116	AAVH_00117
Operon_31	AAVH_01173	AAVH_01174
Operon_32	AAVH_01175	AAVH_01176
Operon_33	AAVH_01186	AAVH_01187
Operon_34	AAVH_01188	AAVH_01189
Operon_35	AAVH_01191	AAVH_01192
Operon_36	AAVH_01193	AAVH_01194
Operon_37	AAVH_01199	AAVH_01200
Operon_38	AAVH_00119	AAVH_00120
Operon_39	AAVH_01204	AAVH_01205
Operon_40	AAVH_00121	AAVH_00122
Operon_41	AAVH_01227	AAVH_01228
Operon_42	AAVH_01237	AAVH_01238
Operon_43	AAVH_01240	AAVH_01241	AAVH_01242
Operon_44	AAVH_00124	AAVH_00125
Operon_45	AAVH_01253	AAVH_01254
Operon_46	AAVH_00129	AAVH_00130	AAVH_00131	AAVH_00132
Operon_47	AAVH_00137	AAVH_00138	AAVH_00139
Operon_48	AAVH_00140	AAVH_00141	AAVH_00142
Operon_49	AAVH_00146	AAVH_00147
Operon_50	AAVH_00148	AAVH_00149	AAVH_00150
Operon_51	AAVH_00155	AAVH_00156
Operon_52	AAVH_00157	AAVH_00158	AAVH_00159
Operon_53	AAVH_00015	AAVH_00016
Operon_54	AAVH_00160	AAVH_00161
Operon_55	AAVH_00164	AAVH_00165
Operon_56	AAVH_00167	AAVH_00168	AAVH_00169
Operon_57	AAVH_00173	AAVH_00174
Operon_58	AAVH_00177	AAVH_00178
Operon_59	AAVH_00181	AAVH_00182
Operon_60	AAVH_00192	AAVH_00194
Operon_61	AAVH_00019	AAVH_00020
Operon_62	AAVH_00207	AAVH_00208
Operon_63	AAVH_00209	AAVH_00210
Operon_64	AAVH_00212	AAVH_00213	AAVH_00214
Operon_65	AAVH_00215	AAVH_00216
Operon_66	AAVH_00217	AAVH_00218
Operon_67	AAVH_00221	AAVH_00222
Operon_68	AAVH_00224	AAVH_00225
Operon_69	AAVH_00226	AAVH_00227	AAVH_00228	AAVH_00229
Operon_70	AAVH_00022	AAVH_00023
Operon_71	AAVH_00233	AAVH_00234	AAVH_00235	AAVH_00236
Operon_72	AAVH_00239	AAVH_00240
Operon_73	AAVH_00241	AAVH_00242
Operon_74	AAVH_00246	AAVH_00247
Operon_75	AAVH_00024	AAVH_00025	AAVH_00026
Operon_76	AAVH_00263	AAVH_00264
Operon_77	AAVH_00266	AAVH_00267
Operon_78	AAVH_00268	AAVH_00269
Operon_79	AAVH_00273	AAVH_00274
Operon_80	AAVH_00283	AAVH_00284	AAVH_00285
Operon_81	AAVH_00287	AAVH_00288	AAVH_00289
Operon_82	AAVH_00299	AAVH_00300
Operon_83	AAVH_00029	AAVH_00030
Operon_84	AAVH_00310	AAVH_00311
Operon_85	AAVH_00313	AAVH_00314
Operon_86	AAVH_00324	AAVH_00325	AAVH_00326
Operon_87	AAVH_00328	AAVH_00329
Operon_88	AAVH_00331	AAVH_00332
Operon_89	AAVH_00333	AAVH_00334
Operon_90	AAVH_00335	AAVH_00336
Operon_91	AAVH_00340	AAVH_00341
Operon_92	AAVH_00343	AAVH_00344	AAVH_00345	AAVH_00346
Operon_93	AAVH_00034	AAVH_00035
Operon_94	AAVH_00354	AAVH_00355
Operon_95	AAVH_00357	AAVH_00358
Operon_96	AAVH_00370	AAVH_00371	AAVH_00372	AAVH_00373
Operon_97	AAVH_00374	AAVH_00375
Operon_98	AAVH_00376	AAVH_00377
Operon_99	AAVH_00379	AAVH_00380
Operon_100	AAVH_00381	AAVH_00382	AAVH_00383
Operon_101	AAVH_00389	AAVH_00390
Operon_102	AAVH_00038	AAVH_00039
Operon_103	AAVH_00391	AAVH_00392	AAVH_00393
Operon_104	AAVH_00394	AAVH_00395	AAVH_00396
Operon_105	AAVH_00399	AAVH_00400
Operon_106	AAVH_00402	AAVH_00403	AAVH_00404	AAVH_00405
Operon_107	AAVH_00408	AAVH_00409
Operon_108	AAVH_00414	AAVH_00415	AAVH_00416
Operon_109	AAVH_00420	AAVH_00421
Operon_110	AAVH_00425	AAVH_00426
Operon_111	AAVH_00427	AAVH_00428
Operon_112	AAVH_00440	AAVH_00441
Operon_113	AAVH_00444	AAVH_00445
Operon_114	AAVH_00446	AAVH_00447
Operon_115	AAVH_00450	AAVH_00451	AAVH_00452
Operon_116	AAVH_00453	AAVH_00454
Operon_117	AAVH_00467	AAVH_00468
Operon_118	AAVH_00470	AAVH_00471
Operon_119	AAVH_00478	AAVH_00479	AAVH_00480
Operon_120	AAVH_00485	AAVH_00486
Operon_121	AAVH_00047	AAVH_00048	AAVH_00049	AAVH_00050
Operon_122	AAVH_00492	AAVH_00493	AAVH_00494
Operon_123	AAVH_00501	AAVH_00502	AAVH_00503
Operon_124	AAVH_00504	AAVH_00505	AAVH_00506
Operon_125	AAVH_00509	AAVH_00510
Operon_126	AAVH_00519	AAVH_00520	AAVH_00521
Operon_127	AAVH_00523	AAVH_00524	AAVH_00525	AAVH_00526
Operon_128	AAVH_00527	AAVH_00528
Operon_129	AAVH_00529	AAVH_00530
Operon_130	AAVH_00535	AAVH_00536
Operon_131	AAVH_00539	AAVH_00540	AAVH_00541	AAVH_00542
Operon_132	AAVH_00548	AAVH_00549	AAVH_00550
Operon_133	AAVH_00054	AAVH_00055
Operon_134	AAVH_00554	AAVH_00555
Operon_135	AAVH_00559	AAVH_00560
Operon_136	AAVH_00573	AAVH_00574
Operon_137	AAVH_00577	AAVH_00578
Operon_138	AAVH_00583	AAVH_00584	AAVH_00585
Operon_139	AAVH_00590	AAVH_00591	AAVH_00592
Operon_140	AAVH_00597	AAVH_00598	AAVH_00599	AAVH_00600
Operon_141	AAVH_00607	AAVH_00608
Operon_142	AAVH_00060	AAVH_00061
Operon_143	AAVH_00609	AAVH_00610	AAVH_00611	AAVH_00612	AAVH_00613	AAVH_00614
Operon_144	AAVH_00615	AAVH_00616
Operon_145	AAVH_00617	AAVH_00618
Operon_146	AAVH_00619	AAVH_00620
Operon_147	AAVH_00621	AAVH_00622
Operon_148	AAVH_00626	AAVH_00627	AAVH_00628
Operon_149	AAVH_00633	AAVH_00634
Operon_150	AAVH_00637	AAVH_00638
Operon_151	AAVH_00642	AAVH_00643	AAVH_00644	AAVH_00645	AAVH_00646
Operon_152	AAVH_00064	AAVH_00065
Operon_153	AAVH_00652	AAVH_00653
Operon_154	AAVH_00661	AAVH_00662
Operon_155	AAVH_00673	AAVH_00674	AAVH_00675
Operon_156	AAVH_00676	AAVH_00677
Operon_157	AAVH_00679	AAVH_00680
Operon_158	AAVH_00685	AAVH_00686
Operon_159	AAVH_00689	AAVH_00690
Operon_160	AAVH_00692	AAVH_00693
Operon_161	AAVH_00696	AAVH_00697
Operon_162	AAVH_00701	AAVH_00702
Operon_163	AAVH_00704	AAVH_00705	AAVH_00706	AAVH_00707	AAVH_00708
Operon_164	AAVH_00709	AAVH_00710
Operon_165	AAVH_00716	AAVH_00717
Operon_166	AAVH_00718	AAVH_00719	AAVH_00720
Operon_167	AAVH_00722	AAVH_00723
Operon_168	AAVH_00724	AAVH_00725
Operon_169	AAVH_00727	AAVH_00728
Operon_170	AAVH_00732	AAVH_00733
Operon_171	AAVH_00741	AAVH_00742
Operon_172	AAVH_00748	AAVH_00749
Operon_173	AAVH_00754	AAVH_00755
Operon_174	AAVH_00756	AAVH_00757
Operon_175	AAVH_00765	AAVH_00766
Operon_176	AAVH_00767	AAVH_00768
Operon_177	AAVH_00770	AAVH_00771
Operon_178	AAVH_00775	AAVH_00776
Operon_179	AAVH_00779	AAVH_00780
Operon_180	AAVH_00782	AAVH_00783
Operon_181	AAVH_00785	AAVH_00786
Operon_182	AAVH_00788	AAVH_00789
Operon_183	AAVH_00794	AAVH_00795	AAVH_00796	AAVH_00797
Operon_184	AAVH_00801	AAVH_00802
Operon_185	AAVH_00803	AAVH_00804	AAVH_00805
Operon_186	AAVH_00806	AAVH_00807
Operon_187	AAVH_00808	AAVH_00809	AAVH_00810
Operon_188	AAVH_00080	AAVH_00081
Operon_189	AAVH_00816	AAVH_00817
Operon_190	AAVH_00824	AAVH_00825
Operon_191	AAVH_00831	AAVH_00832
Operon_192	AAVH_00833	AAVH_00834
Operon_193	AAVH_00841	AAVH_00842
Operon_194	AAVH_00851	AAVH_00852
Operon_195	AAVH_00853	AAVH_00854
Operon_196	AAVH_00856	AAVH_00857	AAVH_00858
Operon_197	AAVH_00860	AAVH_00861
Operon_198	AAVH_00862	AAVH_00863	AAVH_00864	AAVH_00865
Operon_199	AAVH_00873	AAVH_00874
Operon_200	AAVH_00888	AAVH_00889
Operon_201	AAVH_00088	AAVH_00089
Operon_202	AAVH_00890	AAVH_00891
Operon_203	AAVH_00901	AAVH_00902	AAVH_00903	AAVH_00904	AAVH_00905
Operon_204	AAVH_00906	AAVH_00907
Operon_205	AAVH_00924	AAVH_00925
Operon_206	AAVH_00926	AAVH_00927
Operon_207	AAVH_00929	AAVH_00930	AAVH_00931	AAVH_00932
Operon_208	AAVH_00934	AAVH_00935
Operon_209	AAVH_00942	AAVH_00943
Operon_210	AAVH_00094	AAVH_00095
Operon_211	AAVH_00949	AAVH_00951
Operon_212	AAVH_00953	AAVH_00954
Operon_213	AAVH_00955	AAVH_00956
Operon_214	AAVH_00967	AAVH_00968
Operon_215	AAVH_00974	AAVH_00975	AAVH_00976	AAVH_00977
Operon_216	AAVH_00983	AAVH_00984
Operon_217	AAVH_00986	AAVH_00987
Operon_218	AAVH_00993	AAVH_00994	AAVH_00995
Operon_219	AAVH_00999	AAVH_01000
Operon_220	AAVH_01363	AAVH_01364
Operon_221	AAVH_01368	AAVH_01369
Operon_222	AAVH_01372	AAVH_01373
Operon_223	AAVH_01374	AAVH_01375	AAVH_01376	AAVH_01377
Operon_224	AAVH_01378	AAVH_01379
Operon_225	AAVH_01398	AAVH_01399	AAVH_01400	AAVH_01401	AAVH_01402	AAVH_01403
Operon_226	AAVH_01412	AAVH_01413	AAVH_01414
Operon_227	AAVH_01422	AAVH_01423
Operon_228	AAVH_01424	AAVH_01425	AAVH_01426
Operon_229	AAVH_01428	AAVH_01429
Operon_230	AAVH_01435	AAVH_01436	AAVH_01437
Operon_231	AAVH_01438	AAVH_01439
Operon_232	AAVH_01442	AAVH_01443
Operon_233	AAVH_01444	AAVH_01445	AAVH_01446	AAVH_01447	AAVH_01448	AAVH_01449
Operon_234	AAVH_01450	AAVH_01451	AAVH_01452	AAVH_01453	AAVH_01454	AAVH_01455	AAVH_01456	AAVH_01458
Operon_235	AAVH_01457	AAVH_01459
Operon_236	AAVH_01463	AAVH_01464
Operon_237	AAVH_01471	AAVH_01472
Operon_238	AAVH_01475	AAVH_01476
Operon_239	AAVH_01477	AAVH_01478	AAVH_01479
Operon_240	AAVH_01482	AAVH_01483
Operon_241	AAVH_01491	AAVH_01492
Operon_242	AAVH_01495	AAVH_01496
Operon_243	AAVH_01497	AAVH_01498
Operon_244	AAVH_01499	AAVH_01500
Operon_245	AAVH_01504	AAVH_01505
Operon_246	AAVH_01514	AAVH_01515
Operon_247	AAVH_01516	AAVH_01517	AAVH_01518
Operon_248	AAVH_01285	AAVH_01286	AAVH_01287	AAVH_01288
Operon_249	AAVH_01522	AAVH_01523
Operon_250	AAVH_01527	AAVH_01528	AAVH_01529
Operon_251	AAVH_01533	AAVH_01534
Operon_252	AAVH_01538	AAVH_01539
Operon_253	AAVH_01542	AAVH_01543
Operon_254	AAVH_01550	AAVH_01551
Operon_255	AAVH_01555	AAVH_01556
Operon_256	AAVH_01290	AAVH_01291
Operon_257	AAVH_01563	AAVH_01564
Operon_258	AAVH_01571	AAVH_01572
Operon_259	AAVH_01578	AAVH_01579	AAVH_01580
Operon_260	AAVH_01584	AAVH_01585
Operon_261	AAVH_01586	AAVH_01587
Operon_262	AAVH_01593	AAVH_01594
Operon_263	AAVH_01606	AAVH_01607
Operon_264	AAVH_01612	AAVH_01613	AAVH_01614	AAVH_01615
Operon_265	AAVH_01630	AAVH_01631
Operon_266	AAVH_01632	AAVH_01633	AAVH_01634
Operon_267	AAVH_01643	AAVH_01644
Operon_268	AAVH_01650	AAVH_01651
Operon_269	AAVH_01299	AAVH_01300
Operon_270	AAVH_01654	AAVH_01655
Operon_271	AAVH_01667	AAVH_01668
Operon_272	AAVH_01673	AAVH_01674	AAVH_01675
Operon_273	AAVH_01676	AAVH_01677
Operon_274	AAVH_01684	AAVH_01685
Operon_275	AAVH_01688	AAVH_01689	AAVH_01690
Operon_276	AAVH_01699	AAVH_01700	AAVH_01701	AAVH_01702
Operon_277	AAVH_01703	AAVH_01704
Operon_278	AAVH_01305	AAVH_01306
Operon_279	AAVH_01719	AAVH_01720	AAVH_01721
Operon_280	AAVH_01723	AAVH_01724
Operon_281	AAVH_01729	AAVH_01730
Operon_282	AAVH_01742	AAVH_01743
Operon_283	AAVH_01744	AAVH_01745
Operon_284	AAVH_01747	AAVH_01748	AAVH_01749	AAVH_01750	AAVH_01751
Operon_285	AAVH_01752	AAVH_01753
Operon_286	AAVH_01758	AAVH_01759	AAVH_01760
Operon_287	AAVH_01265	AAVH_01266
Operon_288	AAVH_01310	AAVH_01311
Operon_289	AAVH_01761	AAVH_01762
Operon_290	AAVH_01765	AAVH_01766	AAVH_01767
Operon_291	AAVH_01768	AAVH_01769
Operon_292	AAVH_01772	AAVH_01773
Operon_293	AAVH_01780	AAVH_01781
Operon_294	AAVH_01784	AAVH_01785
Operon_295	AAVH_01787	AAVH_01788
Operon_296	AAVH_01790	AAVH_01791
Operon_297	AAVH_01792	AAVH_01793
Operon_298	AAVH_01796	AAVH_01797
Operon_299	AAVH_01801	AAVH_01802	AAVH_01803	AAVH_01804
Operon_300	AAVH_01807	AAVH_01808
Operon_301	AAVH_01314	AAVH_01315	AAVH_01316
Operon_302	AAVH_01812	AAVH_01813	AAVH_01814
Operon_303	AAVH_01815	AAVH_01816
Operon_304	AAVH_01817	AAVH_01818
Operon_305	AAVH_01822	AAVH_01823
Operon_306	AAVH_01827	AAVH_01828
Operon_307	AAVH_01829	AAVH_01830
Operon_308	AAVH_01833	AAVH_01834	AAVH_01835
Operon_309	AAVH_01844	AAVH_01845
Operon_310	AAVH_01846	AAVH_01847
Operon_311	AAVH_01851	AAVH_01852
Operon_312	AAVH_01855	AAVH_01856
Operon_313	AAVH_01866	AAVH_01867	AAVH_01868
Operon_314	AAVH_01879	AAVH_01880	AAVH_01881
Operon_315	AAVH_01885	AAVH_01886	AAVH_01887
Operon_316	AAVH_01323	AAVH_01324
Operon_317	AAVH_01895	AAVH_01896
Operon_318	AAVH_01903	AAVH_01904
Operon_319	AAVH_01905	AAVH_01906
Operon_320	AAVH_01908	AAVH_01909
Operon_321	AAVH_01913	AAVH_01914
Operon_322	AAVH_01915	AAVH_01916
Operon_323	AAVH_01923	AAVH_01924	AAVH_01925	AAVH_01926	AAVH_01927	AAVH_01928
Operon_324	AAVH_01943	AAVH_01944
Operon_325	AAVH_01947	AAVH_01948
Operon_326	AAVH_01950	AAVH_01951
Operon_327	AAVH_01957	AAVH_01958
Operon_328	AAVH_01961	AAVH_01962
Operon_329	AAVH_01963	AAVH_01964
Operon_330	AAVH_01966	AAVH_01967	AAVH_01968	AAVH_01969
Operon_331	AAVH_01971	AAVH_01972
Operon_332	AAVH_01973	AAVH_01974
Operon_333	AAVH_01975	AAVH_01976
Operon_334	AAVH_01332	AAVH_01333
Operon_335	AAVH_01982	AAVH_01983
Operon_336	AAVH_01985	AAVH_01986	AAVH_01987
Operon_337	AAVH_01992	AAVH_01993
Operon_338	AAVH_01995	AAVH_01996
Operon_339	AAVH_02006	AAVH_02007	AAVH_02008	AAVH_02009
Operon_340	AAVH_02014	AAVH_02015	AAVH_02016
Operon_341	AAVH_02020	AAVH_02021
Operon_342	AAVH_02022	AAVH_02023
Operon_343	AAVH_02024	AAVH_02025
Operon_344	AAVH_02028	AAVH_02029
Operon_345	AAVH_02030	AAVH_02031
Operon_346	AAVH_02032	AAVH_02033
Operon_347	AAVH_02035	AAVH_02036
Operon_348	AAVH_01337	AAVH_01338	AAVH_01339	AAVH_01340
Operon_349	AAVH_02045	AAVH_02046
Operon_350	AAVH_02056	AAVH_02057
Operon_351	AAVH_02058	AAVH_02059	AAVH_02060
Operon_352	AAVH_02061	AAVH_02062
Operon_353	AAVH_02065	AAVH_02066
Operon_354	AAVH_02069	AAVH_02070
Operon_355	AAVH_02071	AAVH_02072
Operon_356	AAVH_02082	AAVH_02083
Operon_357	AAVH_02088	AAVH_02089	AAVH_02090
Operon_358	AAVH_02094	AAVH_02095
Operon_359	AAVH_02099	AAVH_02100	AAVH_02101
Operon_360	AAVH_02103	AAVH_02104	AAVH_02105
Operon_361	AAVH_02111	AAVH_02112
Operon_362	AAVH_02118	AAVH_02119
Operon_363	AAVH_02127	AAVH_02128	AAVH_02129
Operon_364	AAVH_02130	AAVH_02131	AAVH_02132
Operon_365	AAVH_02133	AAVH_02134
Operon_366	AAVH_02135	AAVH_02136
Operon_367	AAVH_02143	AAVH_02144
Operon_368	AAVH_02145	AAVH_02146
Operon_369	AAVH_02147	AAVH_02148	AAVH_02149
Operon_370	AAVH_02150	AAVH_02151	AAVH_02152
Operon_371	AAVH_01269	AAVH_01270
Operon_372	AAVH_01353	AAVH_01354
Operon_373	AAVH_02253	AAVH_02251
Operon_374	AAVH_02259	AAVH_02260
Operon_375	AAVH_02263	AAVH_02264
Operon_376	AAVH_02268	AAVH_02269
Operon_377	AAVH_02270	AAVH_02271
Operon_378	AAVH_02276	AAVH_02277
Operon_379	AAVH_02284	AAVH_02285
Operon_380	AAVH_02286	AAVH_02287	AAVH_02288	AAVH_02289
Operon_381	AAVH_02291	AAVH_02292
Operon_382	AAVH_02295	AAVH_02296
Operon_383	AAVH_02297	AAVH_02298
Operon_384	AAVH_02301	AAVH_02302
Operon_385	AAVH_02305	AAVH_02306
Operon_386	AAVH_02310	AAVH_02311
Operon_387	AAVH_02167	AAVH_02168
Operon_388	AAVH_02314	AAVH_02315
Operon_389	AAVH_02316	AAVH_02317
Operon_390	AAVH_02318	AAVH_02319
Operon_391	AAVH_02322	AAVH_02323
Operon_392	AAVH_02334	AAVH_02335
Operon_393	AAVH_02337	AAVH_02338
Operon_394	AAVH_02341	AAVH_02342
Operon_395	AAVH_02169	AAVH_02170	AAVH_02171
Operon_396	AAVH_02345	AAVH_02346	AAVH_02347
Operon_397	AAVH_02348	AAVH_02349
Operon_398	AAVH_02354	AAVH_02355
Operon_399	AAVH_02359	AAVH_02360
Operon_400	AAVH_02363	AAVH_02364	AAVH_02365	AAVH_02366
Operon_401	AAVH_02372	AAVH_02373
Operon_402	AAVH_02379	AAVH_02380	AAVH_02381	AAVH_02382
Operon_403	AAVH_02384	AAVH_02385
Operon_404	AAVH_02388	AAVH_02389
Operon_405	AAVH_02390	AAVH_02391	AAVH_02392
Operon_406	AAVH_02175	AAVH_02176
Operon_407	AAVH_02399	AAVH_02401
Operon_408	AAVH_02403	AAVH_02405
Operon_409	AAVH_02411	AAVH_02412
Operon_410	AAVH_02177	AAVH_02178
Operon_411	AAVH_02417	AAVH_02418	AAVH_02419
Operon_412	AAVH_02431	AAVH_02432
Operon_413	AAVH_02433	AAVH_02434
Operon_414	AAVH_02437	AAVH_02439
Operon_415	AAVH_02440	AAVH_02441	AAVH_02443	AAVH_02444	AAVH_02445
Operon_416	AAVH_02451	AAVH_02452
Operon_417	AAVH_02459	AAVH_02460	AAVH_02461	AAVH_02462	AAVH_02463
Operon_418	AAVH_02470	AAVH_02471
Operon_419	AAVH_02473	AAVH_02474
Operon_420	AAVH_02475	AAVH_02476	AAVH_02477
Operon_421	AAVH_02479	AAVH_02480
Operon_422	AAVH_02481	AAVH_02482
Operon_423	AAVH_02485	AAVH_02486	AAVH_02487
Operon_424	AAVH_02494	AAVH_02495
Operon_425	AAVH_02496	AAVH_02497
Operon_426	AAVH_02503	AAVH_02504
Operon_427	AAVH_02505	AAVH_02506
Operon_428	AAVH_02507	AAVH_02508
Operon_429	AAVH_02511	AAVH_02512
Operon_430	AAVH_02517	AAVH_02518
Operon_431	AAVH_02521	AAVH_02522	AAVH_02523
Operon_432	AAVH_02187	AAVH_02188
Operon_433	AAVH_02524	AAVH_02525	AAVH_02526	AAVH_02527
Operon_434	AAVH_02534	AAVH_02535	AAVH_02536
Operon_435	AAVH_02544	AAVH_02545	AAVH_02546
Operon_436	AAVH_02548	AAVH_02549	AAVH_02550
Operon_437	AAVH_02552	AAVH_02553
Operon_438	AAVH_02189	AAVH_02190	AAVH_02191	AAVH_02192
Operon_439	AAVH_02559	AAVH_02560	AAVH_02561
Operon_440	AAVH_02566	AAVH_02567
Operon_441	AAVH_02568	AAVH_02569
Operon_442	AAVH_02574	AAVH_02575
Operon_443	AAVH_02578	AAVH_02579
Operon_444	AAVH_02588	AAVH_02589
Operon_445	AAVH_02601	AAVH_02602	AAVH_02603	AAVH_02604
Operon_446	AAVH_02194	AAVH_02195	AAVH_02196
Operon_447	AAVH_02614	AAVH_02615
Operon_448	AAVH_02622	AAVH_02623
Operon_449	AAVH_02625	AAVH_02626
Operon_450	AAVH_02197	AAVH_02198
Operon_451	AAVH_02633	AAVH_02634
Operon_452	AAVH_02640	AAVH_02642
Operon_453	AAVH_02644	AAVH_02645
Operon_454	AAVH_02647	AAVH_02648
Operon_455	AAVH_02650	AAVH_02651
Operon_456	AAVH_02654	AAVH_02655
Operon_457	AAVH_02657	AAVH_02658	AAVH_02659	AAVH_02660
Operon_458	AAVH_02661	AAVH_02662
Operon_459	AAVH_02664	AAVH_02665
Operon_460	AAVH_02668	AAVH_02669
Operon_461	AAVH_02672	AAVH_02673
Operon_462	AAVH_02674	AAVH_02675
Operon_463	AAVH_02677	AAVH_02678	AAVH_02679	AAVH_02680
Operon_464	AAVH_02202	AAVH_02203
Operon_465	AAVH_02682	AAVH_02683
Operon_466	AAVH_02685	AAVH_02686	AAVH_02687
Operon_467	AAVH_02693	AAVH_02694
Operon_468	AAVH_02204	AAVH_02205
Operon_469	AAVH_02705	AAVH_02706	AAVH_02707
Operon_470	AAVH_02212	AAVH_02213
Operon_471	AAVH_02217	AAVH_02218
Operon_472	AAVH_02222	AAVH_02223
Operon_473	AAVH_02224	AAVH_02225
Operon_474	AAVH_02226	AAVH_02227
Operon_475	AAVH_02230	AAVH_02231
Operon_476	AAVH_02237	AAVH_02238	AAVH_02239	AAVH_02240	AAVH_02241
Operon_477	AAVH_02245	AAVH_02246
Operon_478	AAVH_02249	AAVH_02250
Operon_479	AAVH_02718	AAVH_02717
Operon_480	AAVH_02808	AAVH_02809	AAVH_02807
Operon_481	AAVH_02816	AAVH_02817
Operon_482	AAVH_02821	AAVH_02822
Operon_483	AAVH_02832	AAVH_02833
Operon_484	AAVH_02837	AAVH_02838	AAVH_02839
Operon_485	AAVH_02840	AAVH_02841
Operon_486	AAVH_02721	AAVH_02722
Operon_487	AAVH_02848	AAVH_02849
Operon_488	AAVH_02852	AAVH_02853	AAVH_02854	AAVH_02855	AAVH_02856
Operon_489	AAVH_02864	AAVH_02865	AAVH_02866	AAVH_02867
Operon_490	AAVH_02874	AAVH_02875
Operon_491	AAVH_02886	AAVH_02887
Operon_492	AAVH_02897	AAVH_02898
Operon_493	AAVH_02900	AAVH_02901
Operon_494	AAVH_02709	AAVH_02710
Operon_495	AAVH_02909	AAVH_02910
Operon_496	AAVH_02913	AAVH_02914
Operon_497	AAVH_02916	AAVH_02917
Operon_498	AAVH_02918	AAVH_02919
Operon_499	AAVH_02924	AAVH_02925	AAVH_02926
Operon_500	AAVH_02932	AAVH_02933
Operon_501	AAVH_02934	AAVH_02935	AAVH_02936	AAVH_02937	AAVH_02938
Operon_502	AAVH_02939	AAVH_02940	AAVH_02941	AAVH_02942
Operon_503	AAVH_02731	AAVH_02732
Operon_504	AAVH_02948	AAVH_02949	AAVH_02950
Operon_505	AAVH_02956	AAVH_02957
Operon_506	AAVH_02962	AAVH_02963	AAVH_02964	AAVH_02965
Operon_507	AAVH_02970	AAVH_02971
Operon_508	AAVH_02972	AAVH_02973
Operon_509	AAVH_02734	AAVH_02735
Operon_510	AAVH_02980	AAVH_02981
Operon_511	AAVH_02984	AAVH_02985
Operon_512	AAVH_02988	AAVH_02989
Operon_513	AAVH_02991	AAVH_02992	AAVH_02993
Operon_514	AAVH_02995	AAVH_02996	AAVH_02997
Operon_515	AAVH_03004	AAVH_03005
Operon_516	AAVH_02737	AAVH_02738
Operon_517	AAVH_03014	AAVH_03015	AAVH_03016
Operon_518	AAVH_03018	AAVH_03019
Operon_519	AAVH_03021	AAVH_03022
Operon_520	AAVH_02739	AAVH_02740
Operon_521	AAVH_03031	AAVH_03032
Operon_522	AAVH_03036	AAVH_03037	AAVH_03038	AAVH_03039	AAVH_03040	AAVH_03041
Operon_523	AAVH_03049	AAVH_03050	AAVH_03051	AAVH_03052
Operon_524	AAVH_03059	AAVH_03060	AAVH_03061	AAVH_03062	AAVH_03063
Operon_525	AAVH_03064	AAVH_03065
Operon_526	AAVH_03066	AAVH_03067
Operon_527	AAVH_03069	AAVH_03070
Operon_528	AAVH_02743	AAVH_02744	AAVH_02745
Operon_529	AAVH_03085	AAVH_03086
Operon_530	AAVH_03088	AAVH_03089	AAVH_03090
Operon_531	AAVH_03092	AAVH_03093
Operon_532	AAVH_03096	AAVH_03097
Operon_533	AAVH_02746	AAVH_02747
Operon_534	AAVH_03107	AAVH_03108
Operon_535	AAVH_03110	AAVH_03111
Operon_536	AAVH_03118	AAVH_03119
Operon_537	AAVH_03122	AAVH_03123
Operon_538	AAVH_03138	AAVH_03139
Operon_539	AAVH_03144	AAVH_03145
Operon_540	AAVH_02751	AAVH_02752
Operon_541	AAVH_03152	AAVH_03153
Operon_542	AAVH_02759	AAVH_02760
Operon_543	AAVH_02762	AAVH_02763
Operon_544	AAVH_02765	AAVH_02766	AAVH_02767	AAVH_02768
Operon_545	AAVH_02779	AAVH_02780
Operon_546	AAVH_02781	AAVH_02782	AAVH_02783
Operon_547	AAVH_02715	AAVH_02716
Operon_548	AAVH_02787	AAVH_02788	AAVH_02789
Operon_549	AAVH_03255	AAVH_03254
Operon_550	AAVH_03258	AAVH_03260
Operon_551	AAVH_03261	AAVH_03262
Operon_552	AAVH_03263	AAVH_03264
Operon_553	AAVH_03266	AAVH_03267
Operon_554	AAVH_03272	AAVH_03273
Operon_555	AAVH_03276	AAVH_03277
Operon_556	AAVH_03279	AAVH_03280
Operon_557	AAVH_03282	AAVH_03283	AAVH_03284
Operon_558	AAVH_03285	AAVH_03286	AAVH_03287
Operon_559	AAVH_03292	AAVH_03293
Operon_560	AAVH_03294	AAVH_03295	AAVH_03296
Operon_561	AAVH_03297	AAVH_03298
Operon_562	AAVH_03299	AAVH_03300
Operon_563	AAVH_03301	AAVH_03302
Operon_564	AAVH_03305	AAVH_03306
Operon_565	AAVH_03308	AAVH_03309
Operon_566	AAVH_03312	AAVH_03313
Operon_567	AAVH_03323	AAVH_03324	AAVH_03325
Operon_568	AAVH_03326	AAVH_03327
Operon_569	AAVH_03333	AAVH_03334
Operon_570	AAVH_03338	AAVH_03339
Operon_571	AAVH_03348	AAVH_03349
Operon_572	AAVH_03374	AAVH_03375
Operon_573	AAVH_03376	AAVH_03377
Operon_574	AAVH_03380	AAVH_03381	AAVH_03382
Operon_575	AAVH_03389	AAVH_03390	AAVH_03391
Operon_576	AAVH_03392	AAVH_03393	AAVH_03394
Operon_577	AAVH_03398	AAVH_03399
Operon_578	AAVH_03402	AAVH_03403
Operon_579	AAVH_03405	AAVH_03406	AAVH_03407	AAVH_03408	AAVH_03409	AAVH_03410	AAVH_03411	AAVH_03412	AAVH_03413	AAVH_03414
Operon_580	AAVH_03415	AAVH_03416
Operon_581	AAVH_03422	AAVH_03423
Operon_582	AAVH_03425	AAVH_03426	AAVH_03427	AAVH_03428
Operon_583	AAVH_03429	AAVH_03430
Operon_584	AAVH_03442	AAVH_03443	AAVH_03444	AAVH_03445
Operon_585	AAVH_03451	AAVH_03452	AAVH_03453
Operon_586	AAVH_03456	AAVH_03457
Operon_587	AAVH_03469	AAVH_03470
Operon_588	AAVH_03185	AAVH_03186	AAVH_03187
Operon_589	AAVH_03474	AAVH_03475	AAVH_03476
Operon_590	AAVH_03494	AAVH_03495
Operon_591	AAVH_03498	AAVH_03499
Operon_592	AAVH_03505	AAVH_03506
Operon_593	AAVH_03189	AAVH_03190
Operon_594	AAVH_03509	AAVH_03510
Operon_595	AAVH_03517	AAVH_03518
Operon_596	AAVH_03521	AAVH_03522
Operon_597	AAVH_03525	AAVH_03526
Operon_598	AAVH_03530	AAVH_03531
Operon_599	AAVH_03534	AAVH_03535	AAVH_03536
Operon_600	AAVH_03537	AAVH_03538
Operon_601	AAVH_03545	AAVH_03546
Operon_602	AAVH_03547	AAVH_03548	AAVH_03549
Operon_603	AAVH_03550	AAVH_03551
Operon_604	AAVH_03556	AAVH_03557	AAVH_03558	AAVH_03559
Operon_605	AAVH_03562	AAVH_03563
Operon_606	AAVH_03570	AAVH_03571
Operon_607	AAVH_03575	AAVH_03576
Operon_608	AAVH_03578	AAVH_03579
Operon_609	AAVH_03584	AAVH_03585	AAVH_03587
Operon_610	AAVH_03604	AAVH_03605
Operon_611	AAVH_03606	AAVH_03607
Operon_612	AAVH_03614	AAVH_03615
Operon_613	AAVH_03207	AAVH_03208
Operon_614	AAVH_03214	AAVH_03215
Operon_615	AAVH_03217	AAVH_03218
Operon_616	AAVH_03219	AAVH_03220
Operon_617	AAVH_03221	AAVH_03222	AAVH_03223	AAVH_03224
Operon_618	AAVH_03159	AAVH_03160
Operon_619	AAVH_03238	AAVH_03239
Operon_620	AAVH_03241	AAVH_03242	AAVH_03243
Operon_621	AAVH_03250	AAVH_03251
Operon_622	AAVH_03717	AAVH_03716
Operon_623	AAVH_03722	AAVH_03724
Operon_624	AAVH_03723	AAVH_03725	AAVH_03726
Operon_625	AAVH_03627	AAVH_03628
Operon_626	AAVH_03727	AAVH_03728
Operon_627	AAVH_03729	AAVH_03730	AAVH_03731	AAVH_03732
Operon_628	AAVH_03735	AAVH_03736
Operon_629	AAVH_03737	AAVH_03738	AAVH_03739
Operon_630	AAVH_03742	AAVH_03743	AAVH_03744
Operon_631	AAVH_03629	AAVH_03630
Operon_632	AAVH_03747	AAVH_03748
Operon_633	AAVH_03749	AAVH_03750
Operon_634	AAVH_03753	AAVH_03754
Operon_635	AAVH_03755	AAVH_03756
Operon_636	AAVH_03757	AAVH_03758
Operon_637	AAVH_03759	AAVH_03760
Operon_638	AAVH_03766	AAVH_03767
Operon_639	AAVH_03776	AAVH_03777	AAVH_03778
Operon_640	AAVH_03782	AAVH_03783
Operon_641	AAVH_03784	AAVH_03785	AAVH_03786	AAVH_03787
Operon_642	AAVH_03792	AAVH_03794
Operon_643	AAVH_03803	AAVH_03804	AAVH_03805
Operon_644	AAVH_03806	AAVH_03807
Operon_645	AAVH_03618	AAVH_03619
Operon_646	AAVH_03636	AAVH_03637
Operon_647	AAVH_03817	AAVH_03818	AAVH_03819
Operon_648	AAVH_03824	AAVH_03825	AAVH_03826
Operon_649	AAVH_03831	AAVH_03832
Operon_650	AAVH_03841	AAVH_03842
Operon_651	AAVH_03848	AAVH_03849
Operon_652	AAVH_03850	AAVH_03851
Operon_653	AAVH_03856	AAVH_03857
Operon_654	AAVH_03858	AAVH_03859	AAVH_03860
Operon_655	AAVH_03640	AAVH_03641	AAVH_03642
Operon_656	AAVH_03868	AAVH_03869
Operon_657	AAVH_03871	AAVH_03872	AAVH_03873	AAVH_03874	AAVH_03875
Operon_658	AAVH_03882	AAVH_03883
Operon_659	AAVH_03884	AAVH_03885	AAVH_03886	AAVH_03887	AAVH_03888
Operon_660	AAVH_03894	AAVH_03895
Operon_661	AAVH_03905	AAVH_03906
Operon_662	AAVH_03908	AAVH_03909
Operon_663	AAVH_03910	AAVH_03911
Operon_664	AAVH_03912	AAVH_03913	AAVH_03914
Operon_665	AAVH_03646	AAVH_03647
Operon_666	AAVH_03919	AAVH_03920
Operon_667	AAVH_03929	AAVH_03930
Operon_668	AAVH_03932	AAVH_03933	AAVH_03934
Operon_669	AAVH_03648	AAVH_03649
Operon_670	AAVH_03942	AAVH_03943
Operon_671	AAVH_03944	AAVH_03945
Operon_672	AAVH_03947	AAVH_03948
Operon_673	AAVH_03949	AAVH_03950	AAVH_03951
Operon_674	AAVH_03953	AAVH_03954
Operon_675	AAVH_03955	AAVH_03956	AAVH_03957
Operon_676	AAVH_03959	AAVH_03960
Operon_677	AAVH_03962	AAVH_03963	AAVH_03964
Operon_678	AAVH_03965	AAVH_03966
Operon_679	AAVH_03975	AAVH_03976
Operon_680	AAVH_03977	AAVH_03978	AAVH_03979	AAVH_03980
Operon_681	AAVH_03981	AAVH_03982
Operon_682	AAVH_03984	AAVH_03985	AAVH_03986
Operon_683	AAVH_04001	AAVH_04002
Operon_684	AAVH_04004	AAVH_04005	AAVH_04006
Operon_685	AAVH_04007	AAVH_04008	AAVH_04009
Operon_686	AAVH_04010	AAVH_04011	AAVH_04012	AAVH_04013
Operon_687	AAVH_03655	AAVH_03656	AAVH_03657	AAVH_03658
Operon_688	AAVH_04017	AAVH_04018
Operon_689	AAVH_04019	AAVH_04020
Operon_690	AAVH_04024	AAVH_04025	AAVH_04026
Operon_691	AAVH_04029	AAVH_04030
Operon_692	AAVH_04035	AAVH_04036	AAVH_04037	AAVH_04038
Operon_693	AAVH_04042	AAVH_04043
Operon_694	AAVH_04045	AAVH_04046
Operon_695	AAVH_04048	AAVH_04049	AAVH_04050	AAVH_04051
Operon_696	AAVH_04052	AAVH_04053
Operon_697	AAVH_04057	AAVH_04058
Operon_698	AAVH_04059	AAVH_04060
Operon_699	AAVH_04063	AAVH_04064
Operon_700	AAVH_03660	AAVH_03661	AAVH_03662	AAVH_03663
Operon_701	AAVH_04066	AAVH_04067
Operon_702	AAVH_04068	AAVH_04069
Operon_703	AAVH_04074	AAVH_04075
Operon_704	AAVH_04077	AAVH_04078
Operon_705	AAVH_04080	AAVH_04081	AAVH_04082
Operon_706	AAVH_04086	AAVH_04087
Operon_707	AAVH_04088	AAVH_04089	AAVH_04090
Operon_708	AAVH_04091	AAVH_04092
Operon_709	AAVH_03667	AAVH_03668
Operon_710	AAVH_03669	AAVH_03670	AAVH_03671
Operon_711	AAVH_03675	AAVH_03676
Operon_712	AAVH_03621	AAVH_03622	AAVH_03623
Operon_713	AAVH_03686	AAVH_03687
Operon_714	AAVH_03688	AAVH_03689
Operon_715	AAVH_03690	AAVH_03691	AAVH_03692	AAVH_03693
Operon_716	AAVH_03695	AAVH_03696	AAVH_03697
Operon_717	AAVH_03699	AAVH_03700
Operon_718	AAVH_03701	AAVH_03702
Operon_719	AAVH_03705	AAVH_03706
Operon_720	AAVH_03714	AAVH_03715
Operon_721	AAVH_04196	AAVH_04198
Operon_722	AAVH_04199	AAVH_04200
Operon_723	AAVH_04211	AAVH_04212
Operon_724	AAVH_04214	AAVH_04215	AAVH_04216
Operon_725	AAVH_04221	AAVH_04222
Operon_726	AAVH_04225	AAVH_04226	AAVH_04227	AAVH_04228
Operon_727	AAVH_04234	AAVH_04235
Operon_728	AAVH_04236	AAVH_04237
Operon_729	AAVH_04241	AAVH_04242	AAVH_04243
Operon_730	AAVH_04249	AAVH_04250
Operon_731	AAVH_04253	AAVH_04254
Operon_732	AAVH_04255	AAVH_04256
Operon_733	AAVH_04258	AAVH_04259
Operon_734	AAVH_04261	AAVH_04262	AAVH_04263
Operon_735	AAVH_04273	AAVH_04274
Operon_736	AAVH_04111	AAVH_04112
Operon_737	AAVH_04278	AAVH_04279	AAVH_04280	AAVH_04281
Operon_738	AAVH_04287	AAVH_04288	AAVH_04289
Operon_739	AAVH_04291	AAVH_04292
Operon_740	AAVH_04095	AAVH_04096
Operon_741	AAVH_04296	AAVH_04297
Operon_742	AAVH_04305	AAVH_04306
Operon_743	AAVH_04307	AAVH_04308
Operon_744	AAVH_04311	AAVH_04312
Operon_745	AAVH_04313	AAVH_04314	AAVH_04315	AAVH_04316	AAVH_04317
Operon_746	AAVH_04321	AAVH_04322
Operon_747	AAVH_04328	AAVH_04329
Operon_748	AAVH_04334	AAVH_04335
Operon_749	AAVH_04336	AAVH_04337
Operon_750	AAVH_04346	AAVH_04347
Operon_751	AAVH_04351	AAVH_04352
Operon_752	AAVH_04118	AAVH_04119	AAVH_04121
Operon_753	AAVH_04354	AAVH_04356
Operon_754	AAVH_04358	AAVH_04359
Operon_755	AAVH_04361	AAVH_04362
Operon_756	AAVH_04364	AAVH_04365
Operon_757	AAVH_04367	AAVH_04368
Operon_758	AAVH_04369	AAVH_04370
Operon_759	AAVH_04373	AAVH_04374
Operon_760	AAVH_04376	AAVH_04377
Operon_761	AAVH_04379	AAVH_04380
Operon_762	AAVH_04123	AAVH_04124
Operon_763	AAVH_04393	AAVH_04394
Operon_764	AAVH_04395	AAVH_04396
Operon_765	AAVH_04403	AAVH_04404
Operon_766	AAVH_04125	AAVH_04126
Operon_767	AAVH_04409	AAVH_04410
Operon_768	AAVH_04413	AAVH_04414
Operon_769	AAVH_04416	AAVH_04418
Operon_770	AAVH_04422	AAVH_04423
Operon_771	AAVH_04424	AAVH_04425
Operon_772	AAVH_04427	AAVH_04428
Operon_773	AAVH_04433	AAVH_04434
Operon_774	AAVH_04127	AAVH_04128	AAVH_04129
Operon_775	AAVH_04437	AAVH_04438	AAVH_04439
Operon_776	AAVH_04444	AAVH_04445
Operon_777	AAVH_04450	AAVH_04451
Operon_778	AAVH_04458	AAVH_04459
Operon_779	AAVH_04463	AAVH_04464
Operon_780	AAVH_04470	AAVH_04471	AAVH_04472
Operon_781	AAVH_04473	AAVH_04474
Operon_782	AAVH_04478	AAVH_04479
Operon_783	AAVH_04481	AAVH_04482
Operon_784	AAVH_04483	AAVH_04484	AAVH_04485	AAVH_04486	AAVH_04487
Operon_785	AAVH_04493	AAVH_04494
Operon_786	AAVH_04097	AAVH_04098
Operon_787	AAVH_04499	AAVH_04500
Operon_788	AAVH_04501	AAVH_04502
Operon_789	AAVH_04503	AAVH_04504
Operon_790	AAVH_04509	AAVH_04510
Operon_791	AAVH_04136	AAVH_04137
Operon_792	AAVH_04521	AAVH_04522
Operon_793	AAVH_04523	AAVH_04524
Operon_794	AAVH_04527	AAVH_04528
Operon_795	AAVH_04535	AAVH_04536
Operon_796	AAVH_04139	AAVH_04140
Operon_797	AAVH_04545	AAVH_04546
Operon_798	AAVH_04548	AAVH_04549	AAVH_04550
Operon_799	AAVH_04145	AAVH_04146
Operon_800	AAVH_04148	AAVH_04149
Operon_801	AAVH_04152	AAVH_04153
Operon_802	AAVH_04155	AAVH_04156	AAVH_04157
Operon_803	AAVH_04158	AAVH_04159	AAVH_04160
Operon_804	AAVH_04168	AAVH_04169
Operon_805	AAVH_04170	AAVH_04171
Operon_806	AAVH_04175	AAVH_04176
Operon_807	AAVH_04177	AAVH_04178
Operon_808	AAVH_04180	AAVH_04181
Operon_809	AAVH_04185	AAVH_04186
Operon_810	AAVH_04189	AAVH_04190	AAVH_04191	AAVH_04192
Operon_811	AAVH_04650	AAVH_04649
Operon_812	AAVH_04652	AAVH_04653
Operon_813	AAVH_04656	AAVH_04657
Operon_814	AAVH_04670	AAVH_04671
Operon_815	AAVH_04675	AAVH_04676	AAVH_04677
Operon_816	AAVH_04679	AAVH_04680	AAVH_04681
Operon_817	AAVH_04684	AAVH_04685
Operon_818	AAVH_04686	AAVH_04687
Operon_819	AAVH_04688	AAVH_04689
Operon_820	AAVH_04563	AAVH_04564
Operon_821	AAVH_04690	AAVH_04691
Operon_822	AAVH_04700	AAVH_04701	AAVH_04702
Operon_823	AAVH_04706	AAVH_04707
Operon_824	AAVH_04565	AAVH_04566
Operon_825	AAVH_04712	AAVH_04713
Operon_826	AAVH_04723	AAVH_04724	AAVH_04725
Operon_827	AAVH_04726	AAVH_04727
Operon_828	AAVH_04728	AAVH_04729
Operon_829	AAVH_04551	AAVH_04552
Operon_830	AAVH_04749	AAVH_04750	AAVH_04751
Operon_831	AAVH_04758	AAVH_04759	AAVH_04760
Operon_832	AAVH_04773	AAVH_04774
Operon_833	AAVH_04779	AAVH_04780
Operon_834	AAVH_04783	AAVH_04784	AAVH_04785
Operon_835	AAVH_04786	AAVH_04787
Operon_836	AAVH_04796	AAVH_04797
Operon_837	AAVH_04798	AAVH_04799
Operon_838	AAVH_04800	AAVH_04801
Operon_839	AAVH_04804	AAVH_04805
Operon_840	AAVH_04810	AAVH_04811	AAVH_04812	AAVH_04813	AAVH_04814
Operon_841	AAVH_04576	AAVH_04577
Operon_842	AAVH_04823	AAVH_04824
Operon_843	AAVH_04825	AAVH_04826
Operon_844	AAVH_04833	AAVH_04834	AAVH_04835
Operon_845	AAVH_04840	AAVH_04841
Operon_846	AAVH_04842	AAVH_04843	AAVH_04844
Operon_847	AAVH_04845	AAVH_04846
Operon_848	AAVH_04849	AAVH_04850
Operon_849	AAVH_04578	AAVH_04579	AAVH_04580	AAVH_04581	AAVH_04582
Operon_850	AAVH_04858	AAVH_04859	AAVH_04860
Operon_851	AAVH_04861	AAVH_04862
Operon_852	AAVH_04868	AAVH_04869	AAVH_04870	AAVH_04871
Operon_853	AAVH_04878	AAVH_04879	AAVH_04881	AAVH_04882	AAVH_04883	AAVH_04884
Operon_854	AAVH_04892	AAVH_04893
Operon_855	AAVH_04586	AAVH_04587
Operon_856	AAVH_04592	AAVH_04593
Operon_857	AAVH_04594	AAVH_04595
Operon_858	AAVH_04597	AAVH_04598	AAVH_04599
Operon_859	AAVH_04555	AAVH_04556
Operon_860	AAVH_04609	AAVH_04610
Operon_861	AAVH_04613	AAVH_04614
Operon_862	AAVH_04628	AAVH_04629	AAVH_04630	AAVH_04631
Operon_863	AAVH_04633	AAVH_04634
Operon_864	AAVH_04635	AAVH_04636
Operon_865	AAVH_04558	AAVH_04559
Operon_866	AAVH_04639	AAVH_04640
Operon_867	AAVH_04646	AAVH_04647	AAVH_04648
Operon_868	AAVH_04997	AAVH_04998
Operon_869	AAVH_04999	AAVH_05000
Operon_870	AAVH_05001	AAVH_05002
Operon_871	AAVH_05003	AAVH_05004
Operon_872	AAVH_05006	AAVH_05007
Operon_873	AAVH_05009	AAVH_05010	AAVH_05011
Operon_874	AAVH_05023	AAVH_05024
Operon_875	AAVH_05026	AAVH_05027
Operon_876	AAVH_05028	AAVH_05029	AAVH_05030
Operon_877	AAVH_05034	AAVH_05035
Operon_878	AAVH_05036	AAVH_05037
Operon_879	AAVH_05042	AAVH_05043
Operon_880	AAVH_05045	AAVH_05046	AAVH_05047	AAVH_05048
Operon_881	AAVH_05050	AAVH_05051
Operon_882	AAVH_05053	AAVH_05054
Operon_883	AAVH_05057	AAVH_05058	AAVH_05059
Operon_884	AAVH_05062	AAVH_05063
Operon_885	AAVH_05071	AAVH_05072
Operon_886	AAVH_05074	AAVH_05075
Operon_887	AAVH_05079	AAVH_05080
Operon_888	AAVH_05081	AAVH_05082
Operon_889	AAVH_04914	AAVH_04915
Operon_890	AAVH_05087	AAVH_05088
Operon_891	AAVH_05092	AAVH_05093
Operon_892	AAVH_05096	AAVH_05097
Operon_893	AAVH_05104	AAVH_05105
Operon_894	AAVH_05106	AAVH_05107
Operon_895	AAVH_05115	AAVH_05116
Operon_896	AAVH_05123	AAVH_05124
Operon_897	AAVH_04917	AAVH_04918	AAVH_04919
Operon_898	AAVH_05128	AAVH_05129
Operon_899	AAVH_05131	AAVH_05132
Operon_900	AAVH_05137	AAVH_05138
Operon_901	AAVH_05141	AAVH_05142	AAVH_05143
Operon_902	AAVH_04920	AAVH_04921
Operon_903	AAVH_05144	AAVH_05145	AAVH_05146
Operon_904	AAVH_05147	AAVH_05148
Operon_905	AAVH_05153	AAVH_05154	AAVH_05155
Operon_906	AAVH_05158	AAVH_05159
Operon_907	AAVH_05161	AAVH_05162
Operon_908	AAVH_05164	AAVH_05165
Operon_909	AAVH_04929	AAVH_04930
Operon_910	AAVH_04933	AAVH_04934
Operon_911	AAVH_04936	AAVH_04937
Operon_912	AAVH_04899	AAVH_04900
Operon_913	AAVH_04945	AAVH_04946
Operon_914	AAVH_04954	AAVH_04955
Operon_915	AAVH_04956	AAVH_04957
Operon_916	AAVH_04960	AAVH_04961
Operon_917	AAVH_04964	AAVH_04965
Operon_918	AAVH_04968	AAVH_04969	AAVH_04970	AAVH_04971
Operon_919	AAVH_04972	AAVH_04973
Operon_920	AAVH_04974	AAVH_04975
Operon_921	AAVH_04985	AAVH_04986
Operon_922	AAVH_04988	AAVH_04989
Operon_923	AAVH_05268	AAVH_05269
Operon_924	AAVH_05271	AAVH_05272	AAVH_05273	AAVH_05274
Operon_925	AAVH_05278	AAVH_05279
Operon_926	AAVH_05178	AAVH_05179
Operon_927	AAVH_05287	AAVH_05288
Operon_928	AAVH_05295	AAVH_05296
Operon_929	AAVH_05304	AAVH_05305	AAVH_05306
Operon_930	AAVH_05180	AAVH_05181
Operon_931	AAVH_05316	AAVH_05317
Operon_932	AAVH_05324	AAVH_05325
Operon_933	AAVH_05326	AAVH_05327
Operon_934	AAVH_05339	AAVH_05340
Operon_935	AAVH_05360	AAVH_05361
Operon_936	AAVH_05363	AAVH_05364	AAVH_05365
Operon_937	AAVH_05372	AAVH_05373
Operon_938	AAVH_05187	AAVH_05188	AAVH_05189	AAVH_05190
Operon_939	AAVH_05388	AAVH_05389
Operon_940	AAVH_05395	AAVH_05396	AAVH_05397
Operon_941	AAVH_05406	AAVH_05407
Operon_942	AAVH_05408	AAVH_05409
Operon_943	AAVH_05411	AAVH_05412	AAVH_05413
Operon_944	AAVH_05414	AAVH_05415
Operon_945	AAVH_05419	AAVH_05420	AAVH_05421
Operon_946	AAVH_05423	AAVH_05424
Operon_947	AAVH_05425	AAVH_05426
Operon_948	AAVH_05192	AAVH_05193
Operon_949	AAVH_05428	AAVH_05429	AAVH_05430
Operon_950	AAVH_05432	AAVH_05433
Operon_951	AAVH_05438	AAVH_05439
Operon_952	AAVH_05453	AAVH_05454
Operon_953	AAVH_05457	AAVH_05458	AAVH_05459	AAVH_05460	AAVH_05461
Operon_954	AAVH_05201	AAVH_05202
Operon_955	AAVH_05205	AAVH_05206
Operon_956	AAVH_05210	AAVH_05211	AAVH_05212	AAVH_05213
Operon_957	AAVH_05221	AAVH_05222	AAVH_05223
Operon_958	AAVH_05224	AAVH_05225
Operon_959	AAVH_05172	AAVH_05173
Operon_960	AAVH_05230	AAVH_05231
Operon_961	AAVH_05233	AAVH_05234
Operon_962	AAVH_05235	AAVH_05236
Operon_963	AAVH_05250	AAVH_05251	AAVH_05252
Operon_964	AAVH_05572	AAVH_05573
Operon_965	AAVH_05577	AAVH_05578
Operon_966	AAVH_05579	AAVH_05580
Operon_967	AAVH_05581	AAVH_05582
Operon_968	AAVH_05473	AAVH_05474
Operon_969	AAVH_05583	AAVH_05584	AAVH_05585	AAVH_05586
Operon_970	AAVH_05587	AAVH_05588
Operon_971	AAVH_05590	AAVH_05591
Operon_972	AAVH_05595	AAVH_05596
Operon_973	AAVH_05609	AAVH_05610
Operon_974	AAVH_05613	AAVH_05614
Operon_975	AAVH_05475	AAVH_05476	AAVH_05477
Operon_976	AAVH_05629	AAVH_05630
Operon_977	AAVH_05478	AAVH_05479
Operon_978	AAVH_05634	AAVH_05635	AAVH_05636
Operon_979	AAVH_05637	AAVH_05638	AAVH_05639
Operon_980	AAVH_05647	AAVH_05648	AAVH_05649
Operon_981	AAVH_05655	AAVH_05656
Operon_982	AAVH_05658	AAVH_05659
Operon_983	AAVH_05660	AAVH_05661
Operon_984	AAVH_05663	AAVH_05664
Operon_985	AAVH_05667	AAVH_05668
Operon_986	AAVH_05670	AAVH_05672
Operon_987	AAVH_05674	AAVH_05675	AAVH_05676
Operon_988	AAVH_05681	AAVH_05682
Operon_989	AAVH_05688	AAVH_05689	AAVH_05690	AAVH_05691	AAVH_05692
Operon_990	AAVH_05693	AAVH_05694
Operon_991	AAVH_05695	AAVH_05696
Operon_992	AAVH_05699	AAVH_05700	AAVH_05701
Operon_993	AAVH_05705	AAVH_05706
Operon_994	AAVH_05709	AAVH_05710
Operon_995	AAVH_05722	AAVH_05723
Operon_996	AAVH_05724	AAVH_05725
Operon_997	AAVH_05727	AAVH_05728
Operon_998	AAVH_05730	AAVH_05731	AAVH_05732
Operon_999	AAVH_05733	AAVH_05734
Operon_1000	AAVH_05736	AAVH_05737
Operon_1001	AAVH_05740	AAVH_05741
Operon_1002	AAVH_05750	AAVH_05751
Operon_1003	AAVH_05755	AAVH_05756
Operon_1004	AAVH_05763	AAVH_05764
Operon_1005	AAVH_05462	AAVH_05463	AAVH_05464
Operon_1006	AAVH_05773	AAVH_05774	AAVH_05775	AAVH_05776	AAVH_05777
Operon_1007	AAVH_05781	AAVH_05782
Operon_1008	AAVH_05783	AAVH_05784
Operon_1009	AAVH_05493	AAVH_05494	AAVH_05495	AAVH_05496	AAVH_05497
Operon_1010	AAVH_05797	AAVH_05798	AAVH_05799
Operon_1011	AAVH_05800	AAVH_05801
Operon_1012	AAVH_05803	AAVH_05804
Operon_1013	AAVH_05811	AAVH_05812	AAVH_05813	AAVH_05814
Operon_1014	AAVH_05823	AAVH_05824
Operon_1015	AAVH_05503	AAVH_05504	AAVH_05505
Operon_1016	AAVH_05506	AAVH_05507
Operon_1017	AAVH_05510	AAVH_05511
Operon_1018	AAVH_05512	AAVH_05513	AAVH_05514
Operon_1019	AAVH_05517	AAVH_05518
Operon_1020	AAVH_05520	AAVH_05521
Operon_1021	AAVH_05466	AAVH_05467
Operon_1022	AAVH_05524	AAVH_05525	AAVH_05526
Operon_1023	AAVH_05529	AAVH_05530
Operon_1024	AAVH_05533	AAVH_05534
Operon_1025	AAVH_05543	AAVH_05544
Operon_1026	AAVH_05546	AAVH_05547
Operon_1027	AAVH_05549	AAVH_05550
Operon_1028	AAVH_05552	AAVH_05553
Operon_1029	AAVH_05554	AAVH_05555	AAVH_05556	AAVH_05557
Operon_1030	AAVH_05935	AAVH_05936
Operon_1031	AAVH_05945	AAVH_05946
Operon_1032	AAVH_05953	AAVH_05954
Operon_1033	AAVH_05955	AAVH_05956
Operon_1034	AAVH_05963	AAVH_05964
Operon_1035	AAVH_05966	AAVH_05967
Operon_1036	AAVH_05846	AAVH_05847
Operon_1037	AAVH_05855	AAVH_05856	AAVH_05857	AAVH_05858
Operon_1038	AAVH_05886	AAVH_05887
Operon_1039	AAVH_05890	AAVH_05891
Operon_1040	AAVH_05892	AAVH_05893
Operon_1041	AAVH_05897	AAVH_05898
Operon_1042	AAVH_05906	AAVH_05907
Operon_1043	AAVH_05909	AAVH_05910
Operon_1044	AAVH_05918	AAVH_05919
Operon_1045	AAVH_06073	AAVH_06074
Operon_1046	AAVH_06076	AAVH_06077	AAVH_06078
Operon_1047	AAVH_06081	AAVH_06082
Operon_1048	AAVH_06088	AAVH_06089
Operon_1049	AAVH_06091	AAVH_06092
Operon_1050	AAVH_06096	AAVH_06097
Operon_1051	AAVH_06100	AAVH_06101	AAVH_06102
Operon_1052	AAVH_06104	AAVH_06105
Operon_1053	AAVH_06107	AAVH_06108
Operon_1054	AAVH_06115	AAVH_06116
Operon_1055	AAVH_06117	AAVH_06118	AAVH_06119
Operon_1056	AAVH_06121	AAVH_06122
Operon_1057	AAVH_06124	AAVH_06125
Operon_1058	AAVH_06132	AAVH_06133
Operon_1059	AAVH_06135	AAVH_06136
Operon_1060	AAVH_06146	AAVH_06147
Operon_1061	AAVH_06151	AAVH_06152
Operon_1062	AAVH_06157	AAVH_06158
Operon_1063	AAVH_06160	AAVH_06161
Operon_1064	AAVH_06163	AAVH_06164	AAVH_06165
Operon_1065	AAVH_06169	AAVH_06170	AAVH_06171
Operon_1066	AAVH_06175	AAVH_06176
Operon_1067	AAVH_06177	AAVH_06178
Operon_1068	AAVH_06180	AAVH_06181	AAVH_06182	AAVH_06183
Operon_1069	AAVH_05991	AAVH_05992
Operon_1070	AAVH_06185	AAVH_06186
Operon_1071	AAVH_06193	AAVH_06194
Operon_1072	AAVH_06198	AAVH_06199
Operon_1073	AAVH_06201	AAVH_06202
Operon_1074	AAVH_06204	AAVH_06205
Operon_1075	AAVH_06209	AAVH_06210
Operon_1076	AAVH_06211	AAVH_06212
Operon_1077	AAVH_06214	AAVH_06215
Operon_1078	AAVH_06218	AAVH_06219	AAVH_06220	AAVH_06221
Operon_1079	AAVH_05995	AAVH_05996
Operon_1080	AAVH_06226	AAVH_06227
Operon_1081	AAVH_06228	AAVH_06229	AAVH_06230
Operon_1082	AAVH_06234	AAVH_06235
Operon_1083	AAVH_06238	AAVH_06239
Operon_1084	AAVH_06004	AAVH_06005	AAVH_06006
Operon_1085	AAVH_06008	AAVH_06009
Operon_1086	AAVH_06019	AAVH_06020
Operon_1087	AAVH_06021	AAVH_06022
Operon_1088	AAVH_06027	AAVH_06028
Operon_1089	AAVH_06030	AAVH_06031
Operon_1090	AAVH_05975	AAVH_05976	AAVH_05977
Operon_1091	AAVH_06041	AAVH_06042
Operon_1092	AAVH_06043	AAVH_06044
Operon_1093	AAVH_06046	AAVH_06047
Operon_1094	AAVH_06049	AAVH_06050
Operon_1095	AAVH_05978	AAVH_05979
Operon_1096	AAVH_06061	AAVH_06062	AAVH_06063
Operon_1097	AAVH_06067	AAVH_06068	AAVH_06069	AAVH_06070
Operon_1098	AAVH_06345	AAVH_06344
Operon_1099	AAVH_06352	AAVH_06353	AAVH_06354
Operon_1100	AAVH_06251	AAVH_06252
Operon_1101	AAVH_06357	AAVH_06358
Operon_1102	AAVH_06275	AAVH_06277
Operon_1103	AAVH_06278	AAVH_06279
Operon_1104	AAVH_06298	AAVH_06299
Operon_1105	AAVH_06308	AAVH_06309
Operon_1106	AAVH_06311	AAVH_06312
Operon_1107	AAVH_06316	AAVH_06317
Operon_1108	AAVH_06339	AAVH_06340
Operon_1109	AAVH_06462	AAVH_06463
Operon_1110	AAVH_06481	AAVH_06482
Operon_1111	AAVH_06489	AAVH_06490
Operon_1112	AAVH_06373	AAVH_06374
Operon_1113	AAVH_06497	AAVH_06498
Operon_1114	AAVH_06375	AAVH_06376
Operon_1115	AAVH_06387	AAVH_06388
Operon_1116	AAVH_06392	AAVH_06393
Operon_1117	AAVH_06396	AAVH_06397
Operon_1118	AAVH_06402	AAVH_06403
Operon_1119	AAVH_06408	AAVH_06409
Operon_1120	AAVH_06425	AAVH_06426
Operon_1121	AAVH_06432	AAVH_06433
Operon_1122	AAVH_06441	AAVH_06442
Operon_1123	AAVH_06443	AAVH_06444
Operon_1124	AAVH_06369	AAVH_06370
Operon_1125	AAVH_06454	AAVH_06455
Operon_1126	AAVH_06510	AAVH_06508	AAVH_06509
Operon_1127	AAVH_06601	AAVH_06602
Operon_1128	AAVH_06607	AAVH_06608
Operon_1129	AAVH_06614	AAVH_06615
Operon_1130	AAVH_06512	AAVH_06513
Operon_1131	AAVH_06636	AAVH_06637
Operon_1132	AAVH_06639	AAVH_06640
Operon_1133	AAVH_06649	AAVH_06650
Operon_1134	AAVH_06651	AAVH_06652
Operon_1135	AAVH_06673	AAVH_06674
Operon_1136	AAVH_06678	AAVH_06679
Operon_1137	AAVH_06688	AAVH_06689
Operon_1138	AAVH_06695	AAVH_06696	AAVH_06697
Operon_1139	AAVH_06699	AAVH_06700
Operon_1140	AAVH_06519	AAVH_06520
Operon_1141	AAVH_06706	AAVH_06707
Operon_1142	AAVH_06714	AAVH_06715
Operon_1143	AAVH_06737	AAVH_06738
Operon_1144	AAVH_06748	AAVH_06749
Operon_1145	AAVH_06524	AAVH_06525
Operon_1146	AAVH_06528	AAVH_06529
Operon_1147	AAVH_06530	AAVH_06531
Operon_1148	AAVH_06539	AAVH_06540
Operon_1149	AAVH_06543	AAVH_06544
Operon_1150	AAVH_06545	AAVH_06546
Operon_1151	AAVH_06547	AAVH_06548
Operon_1152	AAVH_06555	AAVH_06556
Operon_1153	AAVH_06557	AAVH_06558
Operon_1154	AAVH_06562	AAVH_06563	AAVH_06564
Operon_1155	AAVH_06566	AAVH_06567
Operon_1156	AAVH_06571	AAVH_06572	AAVH_06573	AAVH_06574	AAVH_06575
Operon_1157	AAVH_06580	AAVH_06581	AAVH_06582
Operon_1158	AAVH_06587	AAVH_06588	AAVH_06589
Operon_1159	AAVH_06591	AAVH_06592
Operon_1160	AAVH_06775	AAVH_06776
Operon_1161	AAVH_06802	AAVH_06803
Operon_1162	AAVH_06809	AAVH_06810
Operon_1163	AAVH_06814	AAVH_06815
Operon_1164	AAVH_06818	AAVH_06819
Operon_1165	AAVH_06828	AAVH_06829
Operon_1166	AAVH_06833	AAVH_06834
Operon_1167	AAVH_06771	AAVH_06772
Operon_1168	AAVH_06940	AAVH_06941	AAVH_06942
Operon_1169	AAVH_06945	AAVH_06946
Operon_1170	AAVH_06948	AAVH_06949	AAVH_06950	AAVH_06951
Operon_1171	AAVH_06955	AAVH_06956
Operon_1172	AAVH_06959	AAVH_06960
Operon_1173	AAVH_06964	AAVH_06965	AAVH_06966	AAVH_06967	AAVH_06968
Operon_1174	AAVH_06969	AAVH_06970
Operon_1175	AAVH_06975	AAVH_06976	AAVH_06977
Operon_1176	AAVH_06988	AAVH_06989	AAVH_06990
Operon_1177	AAVH_06992	AAVH_06993
Operon_1178	AAVH_06997	AAVH_06998
Operon_1179	AAVH_07005	AAVH_07006	AAVH_07007	AAVH_07008	AAVH_07009
Operon_1180	AAVH_07011	AAVH_07012
Operon_1181	AAVH_07013	AAVH_07014
Operon_1182	AAVH_07018	AAVH_07019
Operon_1183	AAVH_06857	AAVH_06858
Operon_1184	AAVH_07020	AAVH_07021	AAVH_07022
Operon_1185	AAVH_07025	AAVH_07026
Operon_1186	AAVH_07028	AAVH_07029
Operon_1187	AAVH_07031	AAVH_07032
Operon_1188	AAVH_07034	AAVH_07035
Operon_1189	AAVH_06869	AAVH_06870
Operon_1190	AAVH_06873	AAVH_06874
Operon_1191	AAVH_06875	AAVH_06876
Operon_1192	AAVH_06877	AAVH_06878	AAVH_06879
Operon_1193	AAVH_06880	AAVH_06881
Operon_1194	AAVH_06884	AAVH_06885	AAVH_06886
Operon_1195	AAVH_06887	AAVH_06888
Operon_1196	AAVH_06843	AAVH_06844	AAVH_06845
Operon_1197	AAVH_06916	AAVH_06917
Operon_1198	AAVH_06920	AAVH_06921	AAVH_06922	AAVH_06923
Operon_1199	AAVH_06929	AAVH_06930	AAVH_06931
Operon_1200	AAVH_07142	AAVH_07143	AAVH_07144	AAVH_07145	AAVH_07146
Operon_1201	AAVH_07151	AAVH_07152
Operon_1202	AAVH_07157	AAVH_07158
Operon_1203	AAVH_07162	AAVH_07163
Operon_1204	AAVH_07164	AAVH_07165
Operon_1205	AAVH_07174	AAVH_07175	AAVH_07176	AAVH_07177
Operon_1206	AAVH_07180	AAVH_07181
Operon_1207	AAVH_07049	AAVH_07050
Operon_1208	AAVH_07051	AAVH_07052
Operon_1209	AAVH_07053	AAVH_07054
Operon_1210	AAVH_07070	AAVH_07071
Operon_1211	AAVH_07086	AAVH_07087
Operon_1212	AAVH_07097	AAVH_07098
Operon_1213	AAVH_07103	AAVH_07104	AAVH_07105
Operon_1214	AAVH_07041	AAVH_07042
Operon_1215	AAVH_07107	AAVH_07108
Operon_1216	AAVH_07122	AAVH_07123
Operon_1217	AAVH_07124	AAVH_07125
Operon_1218	AAVH_07131	AAVH_07132	AAVH_07133
Operon_1219	AAVH_07137	AAVH_07138	AAVH_07139
Operon_1220	AAVH_07292	AAVH_07293
Operon_1221	AAVH_07198	AAVH_07199	AAVH_07197
Operon_1222	AAVH_07209	AAVH_07210
Operon_1223	AAVH_07219	AAVH_07220
Operon_1224	AAVH_07223	AAVH_07224	AAVH_07225
Operon_1225	AAVH_07232	AAVH_07233
Operon_1226	AAVH_07243	AAVH_07244
Operon_1227	AAVH_07246	AAVH_07247	AAVH_07248
Operon_1228	AAVH_07249	AAVH_07250
Operon_1229	AAVH_07255	AAVH_07256	AAVH_07257	AAVH_07258	AAVH_07259
Operon_1230	AAVH_07260	AAVH_07261
Operon_1231	AAVH_07262	AAVH_07263
Operon_1232	AAVH_07278	AAVH_07279
Operon_1233	AAVH_07281	AAVH_07282
Operon_1234	AAVH_07397	AAVH_07398	AAVH_07399
Operon_1235	AAVH_07411	AAVH_07412
Operon_1236	AAVH_07414	AAVH_07415	AAVH_07416
Operon_1237	AAVH_07314	AAVH_07315
Operon_1238	AAVH_07335	AAVH_07336	AAVH_07337
Operon_1239	AAVH_07338	AAVH_07339
Operon_1240	AAVH_07341	AAVH_07342
Operon_1241	AAVH_07347	AAVH_07348
Operon_1242	AAVH_07350	AAVH_07351
Operon_1243	AAVH_07354	AAVH_07355
Operon_1244	AAVH_07357	AAVH_07358
Operon_1245	AAVH_07359	AAVH_07360
Operon_1246	AAVH_07362	AAVH_07363
Operon_1247	AAVH_07371	AAVH_07372
Operon_1248	AAVH_07378	AAVH_07379
Operon_1249	AAVH_07301	AAVH_07302	AAVH_07303
Operon_1250	AAVH_07526	AAVH_07525
Operon_1251	AAVH_07534	AAVH_07535
Operon_1252	AAVH_07541	AAVH_07542
Operon_1253	AAVH_07545	AAVH_07546
Operon_1254	AAVH_07548	AAVH_07549
Operon_1255	AAVH_07554	AAVH_07555
Operon_1256	AAVH_07556	AAVH_07557
Operon_1257	AAVH_07559	AAVH_07560
Operon_1258	AAVH_07561	AAVH_07562
Operon_1259	AAVH_07573	AAVH_07574	AAVH_07575	AAVH_07576
Operon_1260	AAVH_07584	AAVH_07585
Operon_1261	AAVH_07589	AAVH_07590
Operon_1262	AAVH_07591	AAVH_07592
Operon_1263	AAVH_07439	AAVH_07440
Operon_1264	AAVH_07597	AAVH_07598
Operon_1265	AAVH_07599	AAVH_07600	AAVH_07601
Operon_1266	AAVH_07602	AAVH_07603
Operon_1267	AAVH_07604	AAVH_07605
Operon_1268	AAVH_07608	AAVH_07609
Operon_1269	AAVH_07446	AAVH_07447
Operon_1270	AAVH_07448	AAVH_07449
Operon_1271	AAVH_07467	AAVH_07468
Operon_1272	AAVH_07469	AAVH_07470
Operon_1273	AAVH_07471	AAVH_07472	AAVH_07473
Operon_1274	AAVH_07477	AAVH_07478	AAVH_07479
Operon_1275	AAVH_07480	AAVH_07481
Operon_1276	AAVH_07492	AAVH_07493	AAVH_07494	AAVH_07495
Operon_1277	AAVH_07496	AAVH_07497	AAVH_07498
Operon_1278	AAVH_07507	AAVH_07508
Operon_1279	AAVH_07509	AAVH_07511
Operon_1280	AAVH_07513	AAVH_07514	AAVH_07515
Operon_1281	AAVH_07518	AAVH_07519	AAVH_07520
Operon_1282	AAVH_07622	AAVH_07623
Operon_1283	AAVH_07630	AAVH_07631	AAVH_07632
Operon_1284	AAVH_07634	AAVH_07635	AAVH_07636
Operon_1285	AAVH_07643	AAVH_07644	AAVH_07645
Operon_1286	AAVH_07647	AAVH_07648
Operon_1287	AAVH_07655	AAVH_07656
Operon_1288	AAVH_07664	AAVH_07665
Operon_1289	AAVH_07678	AAVH_07679
Operon_1290	AAVH_07687	AAVH_07688
Operon_1291	AAVH_07618	AAVH_07619
Operon_1292	AAVH_07696	AAVH_07697
Operon_1293	AAVH_07805	AAVH_07806
Operon_1294	AAVH_07808	AAVH_07809
Operon_1295	AAVH_07811	AAVH_07812
Operon_1296	AAVH_07814	AAVH_07815
Operon_1297	AAVH_07819	AAVH_07820	AAVH_07821	AAVH_07822
Operon_1298	AAVH_07823	AAVH_07824
Operon_1299	AAVH_07825	AAVH_07826
Operon_1300	AAVH_07830	AAVH_07831
Operon_1301	AAVH_07837	AAVH_07838
Operon_1302	AAVH_07840	AAVH_07841
Operon_1303	AAVH_07845	AAVH_07846
Operon_1304	AAVH_07853	AAVH_07854	AAVH_07855	AAVH_07856
Operon_1305	AAVH_07861	AAVH_07862
Operon_1306	AAVH_07865	AAVH_07866	AAVH_07867
Operon_1307	AAVH_07869	AAVH_07870	AAVH_07871	AAVH_07872
Operon_1308	AAVH_07873	AAVH_07874
Operon_1309	AAVH_07721	AAVH_07722
Operon_1310	AAVH_07876	AAVH_07877
Operon_1311	AAVH_07882	AAVH_07883
Operon_1312	AAVH_07728	AAVH_07729
Operon_1313	AAVH_07730	AAVH_07731	AAVH_07732
Operon_1314	AAVH_07739	AAVH_07740
Operon_1315	AAVH_07744	AAVH_07745	AAVH_07746	AAVH_07747
Operon_1316	AAVH_07748	AAVH_07749
Operon_1317	AAVH_07752	AAVH_07753
Operon_1318	AAVH_07757	AAVH_07758
Operon_1319	AAVH_07762	AAVH_07763
Operon_1320	AAVH_07768	AAVH_07769
Operon_1321	AAVH_07774	AAVH_07775
Operon_1322	AAVH_07776	AAVH_07777
Operon_1323	AAVH_07783	AAVH_07784
Operon_1324	AAVH_07785	AAVH_07786
Operon_1325	AAVH_07788	AAVH_07789
Operon_1326	AAVH_07793	AAVH_07794
Operon_1327	AAVH_07800	AAVH_07801	AAVH_07802
Operon_1328	AAVH_07990	AAVH_07991
Operon_1329	AAVH_07994	AAVH_07995
Operon_1330	AAVH_08000	AAVH_08001
Operon_1331	AAVH_08007	AAVH_08008
Operon_1332	AAVH_07895	AAVH_07896	AAVH_07897
Operon_1333	AAVH_08020	AAVH_08021	AAVH_08022	AAVH_08023	AAVH_08024
Operon_1334	AAVH_08028	AAVH_08029
Operon_1335	AAVH_08036	AAVH_08037
Operon_1336	AAVH_07899	AAVH_07900	AAVH_07901	AAVH_07902
Operon_1337	AAVH_07904	AAVH_07905
Operon_1338	AAVH_07917	AAVH_07918
Operon_1339	AAVH_07920	AAVH_07921
Operon_1340	AAVH_07924	AAVH_07925	AAVH_07926
Operon_1341	AAVH_07929	AAVH_07930
Operon_1342	AAVH_07888	AAVH_07889
Operon_1343	AAVH_07933	AAVH_07934	AAVH_07935
Operon_1344	AAVH_07936	AAVH_07937
Operon_1345	AAVH_07940	AAVH_07941
Operon_1346	AAVH_07944	AAVH_07945
Operon_1347	AAVH_07947	AAVH_07948
Operon_1348	AAVH_07954	AAVH_07955
Operon_1349	AAVH_07957	AAVH_07958	AAVH_07959	AAVH_07960
Operon_1350	AAVH_07961	AAVH_07962
Operon_1351	AAVH_07971	AAVH_07972	AAVH_07973
Operon_1352	AAVH_07974	AAVH_07975	AAVH_07976
Operon_1353	AAVH_08085	AAVH_08086
Operon_1354	AAVH_08111	AAVH_08112
Operon_1355	AAVH_08221	AAVH_08222
Operon_1356	AAVH_08223	AAVH_08224
Operon_1357	AAVH_08126	AAVH_08127
Operon_1358	AAVH_08130	AAVH_08131
Operon_1359	AAVH_08132	AAVH_08133
Operon_1360	AAVH_08151	AAVH_08152	AAVH_08153
Operon_1361	AAVH_08178	AAVH_08179	AAVH_08180
Operon_1362	AAVH_08188	AAVH_08189
Operon_1363	AAVH_08212	AAVH_08213
Operon_1364	AAVH_08266	AAVH_08267	AAVH_08268
Operon_1365	AAVH_08272	AAVH_08273
Operon_1366	AAVH_08285	AAVH_08286
Operon_1367	AAVH_08305	AAVH_08306
Operon_1368	AAVH_08323	AAVH_08324
Operon_1369	AAVH_08335	AAVH_08336
Operon_1370	AAVH_08338	AAVH_08339
Operon_1371	AAVH_08343	AAVH_08344
Operon_1372	AAVH_08350	AAVH_08351
Operon_1373	AAVH_08354	AAVH_08355
Operon_1374	AAVH_08360	AAVH_08361
Operon_1375	AAVH_08364	AAVH_08365
Operon_1376	AAVH_08371	AAVH_08372
Operon_1377	AAVH_08378	AAVH_08379
Operon_1378	AAVH_08318	AAVH_08319
Operon_1379	AAVH_08383	AAVH_08384
Operon_1380	AAVH_08385	AAVH_08386
Operon_1381	AAVH_08397	AAVH_08398
Operon_1382	AAVH_08404	AAVH_08405	AAVH_08406
Operon_1383	AAVH_08439	AAVH_08440
Operon_1384	AAVH_08447	AAVH_08448
Operon_1385	AAVH_08451	AAVH_08452
Operon_1386	AAVH_08469	AAVH_08470
Operon_1387	AAVH_08477	AAVH_08478
Operon_1388	AAVH_08483	AAVH_08484
Operon_1389	AAVH_08486	AAVH_08487
Operon_1390	AAVH_08545	AAVH_08546
Operon_1391	AAVH_08552	AAVH_08553	AAVH_08554	AAVH_08555
Operon_1392	AAVH_08664	AAVH_08663
Operon_1393	AAVH_08668	AAVH_08669
Operon_1394	AAVH_08677	AAVH_08678
Operon_1395	AAVH_08686	AAVH_08687	AAVH_08688
Operon_1396	AAVH_08690	AAVH_08691
Operon_1397	AAVH_08692	AAVH_08693
Operon_1398	AAVH_08579	AAVH_08580	AAVH_08581
Operon_1399	AAVH_08563	AAVH_08564
Operon_1400	AAVH_08582	AAVH_08583
Operon_1401	AAVH_08592	AAVH_08593
Operon_1402	AAVH_08596	AAVH_08597
Operon_1403	AAVH_08600	AAVH_08601
Operon_1404	AAVH_08606	AAVH_08607	AAVH_08608
Operon_1405	AAVH_08609	AAVH_08610	AAVH_08611	AAVH_08612
Operon_1406	AAVH_08566	AAVH_08567
Operon_1407	AAVH_08617	AAVH_08618	AAVH_08619
Operon_1408	AAVH_08624	AAVH_08625
Operon_1409	AAVH_08632	AAVH_08633
Operon_1410	AAVH_08639	AAVH_08640
Operon_1411	AAVH_08649	AAVH_08650
Operon_1412	AAVH_08660	AAVH_08661
Operon_1413	AAVH_08709	AAVH_08710
Operon_1414	AAVH_08711	AAVH_08712
Operon_1415	AAVH_08713	AAVH_08714
Operon_1416	AAVH_08717	AAVH_08718
Operon_1417	AAVH_08728	AAVH_08729
Operon_1418	AAVH_08749	AAVH_08750
Operon_1419	AAVH_08752	AAVH_08753
Operon_1420	AAVH_08771	AAVH_08772
Operon_1421	AAVH_08780	AAVH_08781	AAVH_08782
Operon_1422	AAVH_08783	AAVH_08784	AAVH_08785	AAVH_08786	AAVH_08787
Operon_1423	AAVH_08798	AAVH_08799
Operon_1424	AAVH_08802	AAVH_08803
Operon_1425	AAVH_08804	AAVH_08805
Operon_1426	AAVH_08742	AAVH_08743
Operon_1427	AAVH_08812	AAVH_08813
Operon_1428	AAVH_08824	AAVH_08825
Operon_1429	AAVH_08829	AAVH_08830
Operon_1430	AAVH_08879	AAVH_08880
Operon_1431	AAVH_08884	AAVH_08885	AAVH_08886
Operon_1432	AAVH_08888	AAVH_08889	AAVH_08890	AAVH_08891
Operon_1433	AAVH_08892	AAVH_08893
Operon_1434	AAVH_09000	AAVH_08998	AAVH_08999
Operon_1435	AAVH_09006	AAVH_09007
Operon_1436	AAVH_09020	AAVH_09021
Operon_1437	AAVH_09027	AAVH_09028
Operon_1438	AAVH_08912	AAVH_08913
Operon_1439	AAVH_09029	AAVH_09030
Operon_1440	AAVH_09032	AAVH_09033
Operon_1441	AAVH_09044	AAVH_09045	AAVH_09046
Operon_1442	AAVH_08914	AAVH_08915	AAVH_08916
Operon_1443	AAVH_08919	AAVH_08920
Operon_1444	AAVH_08922	AAVH_08923
Operon_1445	AAVH_08901	AAVH_08902	AAVH_08903
Operon_1446	AAVH_08931	AAVH_08932	AAVH_08933	AAVH_08934
Operon_1447	AAVH_08937	AAVH_08938
Operon_1448	AAVH_08904	AAVH_08905
Operon_1449	AAVH_08949	AAVH_08950
Operon_1450	AAVH_08962	AAVH_08963	AAVH_08964
Operon_1451	AAVH_08985	AAVH_08986
Operon_1452	AAVH_08987	AAVH_08988	AAVH_08989
Operon_1453	AAVH_08990	AAVH_08991
Operon_1454	AAVH_08993	AAVH_08994
Operon_1455	AAVH_09060	AAVH_09061
Operon_1456	AAVH_09063	AAVH_09064	AAVH_09065
Operon_1457	AAVH_09072	AAVH_09073
Operon_1458	AAVH_09087	AAVH_09088	AAVH_09089	AAVH_09090
Operon_1459	AAVH_09115	AAVH_09116
Operon_1460	AAVH_09118	AAVH_09119
Operon_1461	AAVH_09147	AAVH_09148
Operon_1462	AAVH_09149	AAVH_09150
Operon_1463	AAVH_09155	AAVH_09156
Operon_1464	AAVH_09169	AAVH_09170
Operon_1465	AAVH_09282	AAVH_09281
Operon_1466	AAVH_09291	AAVH_09292
Operon_1467	AAVH_09293	AAVH_09294
Operon_1468	AAVH_09295	AAVH_09296
Operon_1469	AAVH_09297	AAVH_09298
Operon_1470	AAVH_09192	AAVH_09193	AAVH_09194
Operon_1471	AAVH_09195	AAVH_09196
Operon_1472	AAVH_09198	AAVH_09199
Operon_1473	AAVH_09202	AAVH_09203
Operon_1474	AAVH_09204	AAVH_09205
Operon_1475	AAVH_09208	AAVH_09209
Operon_1476	AAVH_09183	AAVH_09184
Operon_1477	AAVH_09212	AAVH_09213
Operon_1478	AAVH_09220	AAVH_09221
Operon_1479	AAVH_09224	AAVH_09225
Operon_1480	AAVH_09227	AAVH_09228
Operon_1481	AAVH_09230	AAVH_09231	AAVH_09232	AAVH_09233	AAVH_09234
Operon_1482	AAVH_09239	AAVH_09240
Operon_1483	AAVH_09186	AAVH_09187
Operon_1484	AAVH_09243	AAVH_09244	AAVH_09245
Operon_1485	AAVH_09248	AAVH_09249
Operon_1486	AAVH_09250	AAVH_09251
Operon_1487	AAVH_09257	AAVH_09258
Operon_1488	AAVH_09259	AAVH_09260	AAVH_09261
Operon_1489	AAVH_09267	AAVH_09268
Operon_1490	AAVH_09269	AAVH_09270
Operon_1491	AAVH_09189	AAVH_09190
Operon_1492	AAVH_09271	AAVH_09272
Operon_1493	AAVH_09274	AAVH_09275
Operon_1494	AAVH_09409	AAVH_09410
Operon_1495	AAVH_09416	AAVH_09417
Operon_1496	AAVH_09321	AAVH_09322
Operon_1497	AAVH_09335	AAVH_09336
Operon_1498	AAVH_09308	AAVH_09309	AAVH_09310
Operon_1499	AAVH_09337	AAVH_09338
Operon_1500	AAVH_09341	AAVH_09342
Operon_1501	AAVH_09347	AAVH_09348	AAVH_09349
Operon_1502	AAVH_09350	AAVH_09351
Operon_1503	AAVH_09360	AAVH_09361	AAVH_09362
Operon_1504	AAVH_09373	AAVH_09374
Operon_1505	AAVH_09375	AAVH_09376	AAVH_09377	AAVH_09378
Operon_1506	AAVH_09382	AAVH_09383
Operon_1507	AAVH_09387	AAVH_09388	AAVH_09389	AAVH_09390
Operon_1508	AAVH_09437	AAVH_09438
Operon_1509	AAVH_09445	AAVH_09446	AAVH_09447
Operon_1510	AAVH_09450	AAVH_09451
Operon_1511	AAVH_09471	AAVH_09472	AAVH_09473
Operon_1512	AAVH_09493	AAVH_09494	AAVH_09495
Operon_1513	AAVH_09502	AAVH_09503
Operon_1514	AAVH_09428	AAVH_09429
Operon_1515	AAVH_09506	AAVH_09507
Operon_1516	AAVH_09545	AAVH_09546
Operon_1517	AAVH_09549	AAVH_09550
Operon_1518	AAVH_09560	AAVH_09561
Operon_1519	AAVH_09570	AAVH_09571	AAVH_09572	AAVH_09573	AAVH_09574	AAVH_09575
Operon_1520	AAVH_09585	AAVH_09586
Operon_1521	AAVH_09593	AAVH_09594
Operon_1522	AAVH_09598	AAVH_09599
Operon_1523	AAVH_09621	AAVH_09622
Operon_1524	AAVH_09625	AAVH_09626
Operon_1525	AAVH_09645	AAVH_09646
Operon_1526	AAVH_09674	AAVH_09675
Operon_1527	AAVH_09676	AAVH_09677
Operon_1528	AAVH_09678	AAVH_09679	AAVH_09680
Operon_1529	AAVH_09615	AAVH_09616
Operon_1530	AAVH_09711	AAVH_09712
Operon_1531	AAVH_09716	AAVH_09717
Operon_1532	AAVH_09741	AAVH_09742
Operon_1533	AAVH_09756	AAVH_09757
Operon_1534	AAVH_09773	AAVH_09774
Operon_1535	AAVH_09748	AAVH_09749
Operon_1536	AAVH_09780	AAVH_09781	AAVH_09782
Operon_1537	AAVH_09784	AAVH_09785	AAVH_09786	AAVH_09787	AAVH_09788	AAVH_09789
Operon_1538	AAVH_09797	AAVH_09798
Operon_1539	AAVH_09802	AAVH_09803	AAVH_09804
Operon_1540	AAVH_09838	AAVH_09839
Operon_1541	AAVH_09855	AAVH_09856
Operon_1542	AAVH_09858	AAVH_09859	AAVH_09860
Operon_1543	AAVH_09862	AAVH_09864
Operon_1544	AAVH_09867	AAVH_09868
Operon_1545	AAVH_09874	AAVH_09875
Operon_1546	AAVH_09886	AAVH_09887
Operon_1547	AAVH_09888	AAVH_09889
Operon_1548	AAVH_09891	AAVH_09892
Operon_1549	AAVH_09829	AAVH_09830
Operon_1550	AAVH_09928	AAVH_09929
Operon_1551	AAVH_09942	AAVH_09943
Operon_1552	AAVH_09947	AAVH_09948
Operon_1553	AAVH_09962	AAVH_09963
Operon_1554	AAVH_09966	AAVH_09967
Operon_1555	AAVH_09971	AAVH_09972
Operon_1556	AAVH_09919	AAVH_09920
Operon_1557	AAVH_09999	AAVH_10000
Operon_1558	AAVH_10017	AAVH_10018
Operon_1559	AAVH_10038	AAVH_10039	AAVH_10040	AAVH_10041
Operon_1560	AAVH_10051	AAVH_10052	AAVH_10053
Operon_1561	AAVH_10042	AAVH_10043
Operon_1562	AAVH_10065	AAVH_10066
Operon_1563	AAVH_10072	AAVH_10073	AAVH_10074
Operon_1564	AAVH_10080	AAVH_10081
Operon_1565	AAVH_10085	AAVH_10086
Operon_1566	AAVH_10087	AAVH_10088
Operon_1567	AAVH_10045	AAVH_10046
Operon_1568	AAVH_10092	AAVH_10093
Operon_1569	AAVH_10094	AAVH_10095
Operon_1570	AAVH_10100	AAVH_10101
Operon_1571	AAVH_10103	AAVH_10104
Operon_1572	AAVH_10105	AAVH_10106
Operon_1573	AAVH_10216	AAVH_10217
Operon_1574	AAVH_10218	AAVH_10219	AAVH_10220
Operon_1575	AAVH_10222	AAVH_10223	AAVH_10224
Operon_1576	AAVH_10137	AAVH_10138
Operon_1577	AAVH_10141	AAVH_10142
Operon_1578	AAVH_10145	AAVH_10146	AAVH_10147
Operon_1579	AAVH_10154	AAVH_10155
Operon_1580	AAVH_10118	AAVH_10119	AAVH_10120
Operon_1581	AAVH_10161	AAVH_10162
Operon_1582	AAVH_10166	AAVH_10167
Operon_1583	AAVH_10176	AAVH_10177	AAVH_10178	AAVH_10179
Operon_1584	AAVH_10185	AAVH_10186	AAVH_10187
Operon_1585	AAVH_10192	AAVH_10193
Operon_1586	AAVH_10122	AAVH_10123	AAVH_10124
Operon_1587	AAVH_10197	AAVH_10198
Operon_1588	AAVH_10199	AAVH_10200	AAVH_10201
Operon_1589	AAVH_10250	AAVH_10251
Operon_1590	AAVH_10233	AAVH_10234
Operon_1591	AAVH_10272	AAVH_10271
Operon_1592	AAVH_10296	AAVH_10297
Operon_1593	AAVH_10300	AAVH_10301
Operon_1594	AAVH_10303	AAVH_10304
Operon_1595	AAVH_10308	AAVH_10309	AAVH_10310
Operon_1596	AAVH_10336	AAVH_10337
Operon_1597	AAVH_10341	AAVH_10342
Operon_1598	AAVH_10345	AAVH_10346
Operon_1599	AAVH_10349	AAVH_10350
Operon_1600	AAVH_10351	AAVH_10352
Operon_1601	AAVH_10353	AAVH_10354
Operon_1602	AAVH_10315	AAVH_10316	AAVH_10317	AAVH_10318
Operon_1603	AAVH_10366	AAVH_10367	AAVH_10365
Operon_1604	AAVH_10378	AAVH_10379
Operon_1605	AAVH_10382	AAVH_10383
Operon_1606	AAVH_10384	AAVH_10385
Operon_1607	AAVH_10397	AAVH_10398
Operon_1608	AAVH_10406	AAVH_10407	AAVH_10408
Operon_1609	AAVH_10411	AAVH_10412	AAVH_10413
Operon_1610	AAVH_10414	AAVH_10415
Operon_1611	AAVH_10416	AAVH_10417
Operon_1612	AAVH_10422	AAVH_10423
Operon_1613	AAVH_10425	AAVH_10426	AAVH_10427	AAVH_10428
Operon_1614	AAVH_10430	AAVH_10431
Operon_1615	AAVH_10433	AAVH_10434	AAVH_10435
Operon_1616	AAVH_10436	AAVH_10437
Operon_1617	AAVH_10549	AAVH_10550
Operon_1618	AAVH_10458	AAVH_10459
Operon_1619	AAVH_10460	AAVH_10461	AAVH_10462	AAVH_10463
Operon_1620	AAVH_10465	AAVH_10466
Operon_1621	AAVH_10473	AAVH_10474
Operon_1622	AAVH_10483	AAVH_10484
Operon_1623	AAVH_10488	AAVH_10489
Operon_1624	AAVH_10497	AAVH_10498
Operon_1625	AAVH_10450	AAVH_10451	AAVH_10452	AAVH_10453	AAVH_10444	AAVH_10445	AAVH_10446	AAVH_10447	AAVH_10448	AAVH_10449
Operon_1626	AAVH_10499	AAVH_10500
Operon_1627	AAVH_10515	AAVH_10516
Operon_1628	AAVH_10521	AAVH_10522	AAVH_10523
Operon_1629	AAVH_10524	AAVH_10525
Operon_1630	AAVH_10529	AAVH_10530	AAVH_10531	AAVH_10532
Operon_1631	AAVH_10534	AAVH_10535
Operon_1632	AAVH_10538	AAVH_10539
Operon_1633	AAVH_10575	AAVH_10576
Operon_1634	AAVH_10577	AAVH_10578
Operon_1635	AAVH_10582	AAVH_10583
Operon_1636	AAVH_10589	AAVH_10590	AAVH_10591
Operon_1637	AAVH_10592	AAVH_10593	AAVH_10594
Operon_1638	AAVH_10596	AAVH_10597
Operon_1639	AAVH_10598	AAVH_10599	AAVH_10600
Operon_1640	AAVH_10603	AAVH_10604	AAVH_10605	AAVH_10606
Operon_1641	AAVH_10614	AAVH_10615
Operon_1642	AAVH_10616	AAVH_10617
Operon_1643	AAVH_10618	AAVH_10619
Operon_1644	AAVH_10556	AAVH_10557
Operon_1645	AAVH_10625	AAVH_10626	AAVH_10627	AAVH_10628
Operon_1646	AAVH_10647	AAVH_10648
Operon_1647	AAVH_10666	AAVH_10667
Operon_1648	AAVH_10668	AAVH_10669
Operon_1649	AAVH_10691	AAVH_10692	AAVH_10693	AAVH_10694
Operon_1650	AAVH_10703	AAVH_10704
Operon_1651	AAVH_10707	AAVH_10708
Operon_1652	AAVH_10710	AAVH_10711
Operon_1653	AAVH_10737	AAVH_10738
Operon_1654	AAVH_10755	AAVH_10756
Operon_1655	AAVH_10757	AAVH_10758
Operon_1656	AAVH_10770	AAVH_10771
Operon_1657	AAVH_10773	AAVH_10774
Operon_1658	AAVH_10762	AAVH_10763
Operon_1659	AAVH_10789	AAVH_10790	AAVH_10791	AAVH_10792
Operon_1660	AAVH_10795	AAVH_10796	AAVH_10797	AAVH_10798
Operon_1661	AAVH_10808	AAVH_10809
Operon_1662	AAVH_10828	AAVH_10829
Operon_1663	AAVH_10830	AAVH_10831
Operon_1664	AAVH_10815	AAVH_10816	AAVH_10817	AAVH_10818
Operon_1665	AAVH_10843	AAVH_10844
Operon_1666	AAVH_10854	AAVH_10855
Operon_1667	AAVH_10867	AAVH_10868
Operon_1668	AAVH_10871	AAVH_10872
Operon_1669	AAVH_10874	AAVH_10875
Operon_1670	AAVH_10876	AAVH_10877
Operon_1671	AAVH_10884	AAVH_10885
Operon_1672	AAVH_10857	AAVH_10858	AAVH_10859
Operon_1673	AAVH_10892	AAVH_10893
Operon_1674	AAVH_10903	AAVH_10904
Operon_1675	AAVH_10905	AAVH_10906
Operon_1676	AAVH_10907	AAVH_10908
Operon_1677	AAVH_10912	AAVH_10913
Operon_1678	AAVH_10915	AAVH_10916	AAVH_10917	AAVH_10918
Operon_1679	AAVH_10938	AAVH_10939
Operon_1680	AAVH_10965	AAVH_10966
Operon_1681	AAVH_10968	AAVH_10969	AAVH_10970
Operon_1682	AAVH_10974	AAVH_10975	AAVH_10976
Operon_1683	AAVH_10980	AAVH_10981	AAVH_10982	AAVH_10983	AAVH_10984
Operon_1684	AAVH_10988	AAVH_10989
Operon_1685	AAVH_10990	AAVH_10991
Operon_1686	AAVH_10996	AAVH_10997
Operon_1687	AAVH_10944	AAVH_10945	AAVH_10946	AAVH_10947
Operon_1688	AAVH_11039	AAVH_11040
Operon_1689	AAVH_11041	AAVH_11042
Operon_1690	AAVH_11058	AAVH_11059
Operon_1691	AAVH_11060	AAVH_11061
Operon_1692	AAVH_11023	AAVH_11024
Operon_1693	AAVH_11064	AAVH_11065
Operon_1694	AAVH_11069	AAVH_11070
Operon_1695	AAVH_11072	AAVH_11073
Operon_1696	AAVH_11074	AAVH_11075
Operon_1697	AAVH_11078	AAVH_11079
Operon_1698	AAVH_11096	AAVH_11097
Operon_1699	AAVH_11098	AAVH_11099
Operon_1700	AAVH_11114	AAVH_11115
Operon_1701	AAVH_11124	AAVH_11125
Operon_1702	AAVH_11136	AAVH_11137
Operon_1703	AAVH_11149	AAVH_11150
Operon_1704	AAVH_11171	AAVH_11172	AAVH_11173
Operon_1705	AAVH_11193	AAVH_11194
Operon_1706	AAVH_11153	AAVH_11154
Operon_1707	AAVH_11199	AAVH_11200
Operon_1708	AAVH_11204	AAVH_11205
Operon_1709	AAVH_11234	AAVH_11235
Operon_1710	AAVH_11240	AAVH_11241
Operon_1711	AAVH_11246	AAVH_11247	AAVH_11248
Operon_1712	AAVH_11264	AAVH_11265
Operon_1713	AAVH_11301	AAVH_11302
Operon_1714	AAVH_11312	AAVH_11313
Operon_1715	AAVH_11315	AAVH_11316
Operon_1716	AAVH_11317	AAVH_11318
Operon_1717	AAVH_11341	AAVH_11342
Operon_1718	AAVH_11269	AAVH_11270	AAVH_11271
Operon_1719	AAVH_11362	AAVH_11363
Operon_1720	AAVH_11364	AAVH_11365
Operon_1721	AAVH_11372	AAVH_11373
Operon_1722	AAVH_11379	AAVH_11380
Operon_1723	AAVH_11385	AAVH_11386
Operon_1724	AAVH_11388	AAVH_11389
Operon_1725	AAVH_11390	AAVH_11391
Operon_1726	AAVH_11349	AAVH_11350
Operon_1727	AAVH_11394	AAVH_11395
Operon_1728	AAVH_11351	AAVH_11352
Operon_1729	AAVH_11440	AAVH_11441
Operon_1730	AAVH_11454	AAVH_11455
Operon_1731	AAVH_11472	AAVH_11473	AAVH_11475	AAVH_11476	AAVH_11477
Operon_1732	AAVH_11478	AAVH_11479
Operon_1733	AAVH_11483	AAVH_11484
Operon_1734	AAVH_11458	AAVH_11459
Operon_1735	AAVH_11513	AAVH_11514
Operon_1736	AAVH_11546	AAVH_11547	AAVH_11548	AAVH_11549	AAVH_11550
Operon_1737	AAVH_11552	AAVH_11553
Operon_1738	AAVH_11537	AAVH_11538
Operon_1739	AAVH_11556	AAVH_11557
Operon_1740	AAVH_11558	AAVH_11559
Operon_1741	AAVH_11569	AAVH_11570
Operon_1742	AAVH_11574	AAVH_11575
Operon_1743	AAVH_11579	AAVH_11580
Operon_1744	AAVH_11581	AAVH_11582
Operon_1745	AAVH_11583	AAVH_11584
Operon_1746	AAVH_11585	AAVH_11586
Operon_1747	AAVH_11589	AAVH_11590
Operon_1748	AAVH_11595	AAVH_11596
Operon_1749	AAVH_11599	AAVH_11600
Operon_1750	AAVH_11601	AAVH_11602	AAVH_11603
Operon_1751	AAVH_11605	AAVH_11606
Operon_1752	AAVH_11610	AAVH_11611	AAVH_11612
Operon_1753	AAVH_11615	AAVH_11616
Operon_1754	AAVH_11617	AAVH_11618
Operon_1755	AAVH_11726	AAVH_11724	AAVH_11725
Operon_1756	AAVH_11636	AAVH_11637
Operon_1757	AAVH_11640	AAVH_11641
Operon_1758	AAVH_11647	AAVH_11648
Operon_1759	AAVH_11651	AAVH_11652
Operon_1760	AAVH_11655	AAVH_11656
Operon_1761	AAVH_11665	AAVH_11666
Operon_1762	AAVH_11670	AAVH_11671
Operon_1763	AAVH_11627	AAVH_11628	AAVH_11629	AAVH_11630
Operon_1764	AAVH_11676	AAVH_11677
Operon_1765	AAVH_11680	AAVH_11681	AAVH_11682
Operon_1766	AAVH_11683	AAVH_11684	AAVH_11685
Operon_1767	AAVH_11687	AAVH_11688
Operon_1768	AAVH_11689	AAVH_11690	AAVH_11691	AAVH_11692	AAVH_11693
Operon_1769	AAVH_11631	AAVH_11632
Operon_1770	AAVH_11708	AAVH_11709
Operon_1771	AAVH_11710	AAVH_11711
Operon_1772	AAVH_11715	AAVH_11716	AAVH_11717
Operon_1773	AAVH_11718	AAVH_11719
Operon_1774	AAVH_11720	AAVH_11721
Operon_1775	AAVH_11722	AAVH_11723
Operon_1776	AAVH_11840	AAVH_11839
Operon_1777	AAVH_11752	AAVH_11753
Operon_1778	AAVH_11756	AAVH_11757
Operon_1779	AAVH_11758	AAVH_11759	AAVH_11760
Operon_1780	AAVH_11765	AAVH_11766	AAVH_11767
Operon_1781	AAVH_11772	AAVH_11773	AAVH_11775	AAVH_11776
Operon_1782	AAVH_11777	AAVH_11778
Operon_1783	AAVH_11779	AAVH_11780
Operon_1784	AAVH_11783	AAVH_11784
Operon_1785	AAVH_11785	AAVH_11786
Operon_1786	AAVH_11787	AAVH_11788	AAVH_11789
Operon_1787	AAVH_11797	AAVH_11798
Operon_1788	AAVH_11807	AAVH_11808	AAVH_11809
Operon_1789	AAVH_11813	AAVH_11814	AAVH_11815
Operon_1790	AAVH_11817	AAVH_11818
Operon_1791	AAVH_11863	AAVH_11864	AAVH_11865
Operon_1792	AAVH_11891	AAVH_11892
Operon_1793	AAVH_11908	AAVH_11909
Operon_1794	AAVH_11919	AAVH_11920	AAVH_11921
Operon_1795	AAVH_11922	AAVH_11923
Operon_1796	AAVH_11926	AAVH_11927
Operon_1797	AAVH_11928	AAVH_11929
Operon_1798	AAVH_11939	AAVH_11940
Operon_1799	AAVH_11942	AAVH_11943
Operon_1800	AAVH_11899	AAVH_11900
Operon_1801	AAVH_11960	AAVH_11961
Operon_1802	AAVH_11985	AAVH_11986	AAVH_11987
Operon_1803	AAVH_11988	AAVH_11989
Operon_1804	AAVH_11967	AAVH_11968
Operon_1805	AAVH_11969	AAVH_11970	AAVH_11971
Operon_1806	AAVH_12007	AAVH_12008
Operon_1807	AAVH_12009	AAVH_12010
Operon_1808	AAVH_12011	AAVH_12012
Operon_1809	AAVH_12013	AAVH_12014
Operon_1810	AAVH_12015	AAVH_12016
Operon_1811	AAVH_12018	AAVH_12019
Operon_1812	AAVH_12023	AAVH_12024	AAVH_12025	AAVH_12026
Operon_1813	AAVH_11993	AAVH_11994
Operon_1814	AAVH_12028	AAVH_12029	AAVH_12030	AAVH_12031	AAVH_12032	AAVH_12033
Operon_1815	AAVH_12034	AAVH_12035
Operon_1816	AAVH_12039	AAVH_12040
Operon_1817	AAVH_12043	AAVH_12044
Operon_1818	AAVH_12046	AAVH_12047
Operon_1819	AAVH_12048	AAVH_12049
Operon_1820	AAVH_11995	AAVH_11996
Operon_1821	AAVH_12061	AAVH_12062
Operon_1822	AAVH_12082	AAVH_12081
Operon_1823	AAVH_12083	AAVH_12084
Operon_1824	AAVH_12087	AAVH_12088	AAVH_12089	AAVH_12090
Operon_1825	AAVH_12094	AAVH_12095
Operon_1826	AAVH_12098	AAVH_12099	AAVH_12100
Operon_1827	AAVH_12126	AAVH_12127
Operon_1828	AAVH_12131	AAVH_12132
Operon_1829	AAVH_12140	AAVH_12141	AAVH_12142
Operon_1830	AAVH_12143	AAVH_12144
Operon_1831	AAVH_12145	AAVH_12146
Operon_1832	AAVH_12102	AAVH_12103	AAVH_12104
Operon_1833	AAVH_12166	AAVH_12167
Operon_1834	AAVH_12155	AAVH_12156
Operon_1835	AAVH_12214	AAVH_12215	AAVH_12216
Operon_1836	AAVH_12225	AAVH_12226
Operon_1837	AAVH_12241	AAVH_12242
Operon_1838	AAVH_12246	AAVH_12247
Operon_1839	AAVH_12250	AAVH_12251
Operon_1840	AAVH_12257	AAVH_12258
Operon_1841	AAVH_12271	AAVH_12272
Operon_1842	AAVH_12275	AAVH_12276	AAVH_12277	AAVH_12278
Operon_1843	AAVH_12296	AAVH_12297
Operon_1844	AAVH_12282	AAVH_12283
Operon_1845	AAVH_12302	AAVH_12303
Operon_1846	AAVH_12304	AAVH_12305
Operon_1847	AAVH_12310	AAVH_12311
Operon_1848	AAVH_12313	AAVH_12314	AAVH_12315
Operon_1849	AAVH_12334	AAVH_12335
Operon_1850	AAVH_12286	AAVH_12287
Operon_1851	AAVH_12341	AAVH_12342
Operon_1852	AAVH_12343	AAVH_12344
Operon_1853	AAVH_12288	AAVH_12289
Operon_1854	AAVH_12364	AAVH_12365
Operon_1855	AAVH_12351	AAVH_12352
Operon_1856	AAVH_12368	AAVH_12369	AAVH_12370
Operon_1857	AAVH_12371	AAVH_12372
Operon_1858	AAVH_12373	AAVH_12374
Operon_1859	AAVH_12378	AAVH_12379
Operon_1860	AAVH_12384	AAVH_12385
Operon_1861	AAVH_12386	AAVH_12387	AAVH_12388	AAVH_12389
Operon_1862	AAVH_12394	AAVH_12395
Operon_1863	AAVH_12397	AAVH_12398	AAVH_12399
Operon_1864	AAVH_12406	AAVH_12407	AAVH_12408	AAVH_12409
Operon_1865	AAVH_12412	AAVH_12413
Operon_1866	AAVH_12355	AAVH_12356	AAVH_12357
Operon_1867	AAVH_12419	AAVH_12420
Operon_1868	AAVH_12427	AAVH_12428
Operon_1869	AAVH_12429	AAVH_12430
Operon_1870	AAVH_12432	AAVH_12433
Operon_1871	AAVH_12436	AAVH_12437
Operon_1872	AAVH_12438	AAVH_12439
Operon_1873	AAVH_12358	AAVH_12359
Operon_1874	AAVH_12442	AAVH_12443	AAVH_12444	AAVH_12445
Operon_1875	AAVH_12463	AAVH_12464	AAVH_12465
Operon_1876	AAVH_12470	AAVH_12471
Operon_1877	AAVH_12474	AAVH_12475
Operon_1878	AAVH_12481	AAVH_12482
Operon_1879	AAVH_12450	AAVH_12451
Operon_1880	AAVH_12504	AAVH_12505
Operon_1881	AAVH_12452	AAVH_12453
Operon_1882	AAVH_12524	AAVH_12525
Operon_1883	AAVH_12531	AAVH_12532
Operon_1884	AAVH_12534	AAVH_12535
Operon_1885	AAVH_12536	AAVH_12537
Operon_1886	AAVH_12550	AAVH_12551
Operon_1887	AAVH_12572	AAVH_12573
Operon_1888	AAVH_12574	AAVH_12575
Operon_1889	AAVH_12579	AAVH_12580	AAVH_12581
Operon_1890	AAVH_12582	AAVH_12583
Operon_1891	AAVH_12592	AAVH_12593	AAVH_12594
Operon_1892	AAVH_12596	AAVH_12597	AAVH_12598
Operon_1893	AAVH_12610	AAVH_12611
Operon_1894	AAVH_12613	AAVH_12614
Operon_1895	AAVH_12632	AAVH_12633
Operon_1896	AAVH_12634	AAVH_12635	AAVH_12636
Operon_1897	AAVH_12642	AAVH_12643
Operon_1898	AAVH_12644	AAVH_12645
Operon_1899	AAVH_12646	AAVH_12647
Operon_1900	AAVH_12648	AAVH_12649
Operon_1901	AAVH_12653	AAVH_12654
Operon_1902	AAVH_12662	AAVH_12663	AAVH_12664
Operon_1903	AAVH_12666	AAVH_12667
Operon_1904	AAVH_12668	AAVH_12669
Operon_1905	AAVH_12676	AAVH_12677	AAVH_12678
Operon_1906	AAVH_12682	AAVH_12683
Operon_1907	AAVH_12685	AAVH_12686
Operon_1908	AAVH_12689	AAVH_12690
Operon_1909	AAVH_12692	AAVH_12693
Operon_1910	AAVH_12695	AAVH_12696
Operon_1911	AAVH_12626	AAVH_12627	AAVH_12628	AAVH_12629
Operon_1912	AAVH_12702	AAVH_12704
Operon_1913	AAVH_12706	AAVH_12707	AAVH_12708	AAVH_12709
Operon_1914	AAVH_12712	AAVH_12713
Operon_1915	AAVH_12716	AAVH_12717	AAVH_12718
Operon_1916	AAVH_12732	AAVH_12733	AAVH_12734	AAVH_12735	AAVH_12736
Operon_1917	AAVH_12748	AAVH_12749
Operon_1918	AAVH_12790	AAVH_12791
Operon_1919	AAVH_12793	AAVH_12794
Operon_1920	AAVH_12803	AAVH_12804
Operon_1921	AAVH_12827	AAVH_12828
Operon_1922	AAVH_12832	AAVH_12833
Operon_1923	AAVH_12837	AAVH_12838
Operon_1924	AAVH_12865	AAVH_12866	AAVH_12867
Operon_1925	AAVH_12881	AAVH_12882
Operon_1926	AAVH_12894	AAVH_12895
Operon_1927	AAVH_12901	AAVH_12902
Operon_1928	AAVH_12916	AAVH_12917
Operon_1929	AAVH_12918	AAVH_12919
Operon_1930	AAVH_12936	AAVH_12937
Operon_1931	AAVH_12941	AAVH_12942
Operon_1932	AAVH_12959	AAVH_12960
Operon_1933	AAVH_12965	AAVH_12966
Operon_1934	AAVH_12995	AAVH_12996
Operon_1935	AAVH_13002	AAVH_13003
Operon_1936	AAVH_13006	AAVH_13007	AAVH_13008
Operon_1937	AAVH_13011	AAVH_13012
Operon_1938	AAVH_13013	AAVH_13014
Operon_1939	AAVH_13015	AAVH_13016
Operon_1940	AAVH_13025	AAVH_13026
Operon_1941	AAVH_13040	AAVH_13041	AAVH_13042	AAVH_13043	AAVH_13039
Operon_1942	AAVH_13048	AAVH_13049
Operon_1943	AAVH_13067	AAVH_13068
Operon_1944	AAVH_13071	AAVH_13072
Operon_1945	AAVH_13076	AAVH_13077
Operon_1946	AAVH_13094	AAVH_13095	AAVH_13096
Operon_1947	AAVH_13099	AAVH_13100
Operon_1948	AAVH_13105	AAVH_13106	AAVH_13107	AAVH_13108	AAVH_13109	AAVH_13110
Operon_1949	AAVH_13116	AAVH_13117
Operon_1950	AAVH_13083	AAVH_13084	AAVH_13085
Operon_1951	AAVH_13147	AAVH_13148
Operon_1952	AAVH_13184	AAVH_13185
Operon_1953	AAVH_13168	AAVH_13169
Operon_1954	AAVH_13192	AAVH_13193
Operon_1955	AAVH_13197	AAVH_13198
Operon_1956	AAVH_13200	AAVH_13201
Operon_1957	AAVH_13170	AAVH_13171
Operon_1958	AAVH_13206	AAVH_13207	AAVH_13208
Operon_1959	AAVH_13214	AAVH_13215	AAVH_13216
Operon_1960	AAVH_13218	AAVH_13219
Operon_1961	AAVH_13224	AAVH_13225
Operon_1962	AAVH_13229	AAVH_13230
Operon_1963	AAVH_13177	AAVH_13173	AAVH_13174	AAVH_13175	AAVH_13176
Operon_1964	AAVH_13240	AAVH_13241
Operon_1965	AAVH_13245	AAVH_13246
Operon_1966	AAVH_13247	AAVH_13248
Operon_1967	AAVH_13254	AAVH_13255
Operon_1968	AAVH_13256	AAVH_13257
Operon_1969	AAVH_13267	AAVH_13268
Operon_1970	AAVH_13234	AAVH_13235	AAVH_13236	AAVH_13237
Operon_1971	AAVH_13315	AAVH_13316
Operon_1972	AAVH_13333	AAVH_13334	AAVH_13335
Operon_1973	AAVH_13324	AAVH_13325
Operon_1974	AAVH_13356	AAVH_13357
Operon_1975	AAVH_13370	AAVH_13371
Operon_1976	AAVH_13329	AAVH_13330
Operon_1977	AAVH_13387	AAVH_13388
Operon_1978	AAVH_13389	AAVH_13390
Operon_1979	AAVH_13400	AAVH_13401	AAVH_13402
Operon_1980	AAVH_13380	AAVH_13381
Operon_1981	AAVH_13432	AAVH_13433	AAVH_13434
Operon_1982	AAVH_13417	AAVH_13418
Operon_1983	AAVH_13443	AAVH_13444	AAVH_13445
Operon_1984	AAVH_13446	AAVH_13447
Operon_1985	AAVH_13448	AAVH_13449
Operon_1986	AAVH_13470	AAVH_13471
Operon_1987	AAVH_13456	AAVH_13457
Operon_1988	AAVH_13459	AAVH_13461
Operon_1989	AAVH_13491	AAVH_13492	AAVH_13493
Operon_1990	AAVH_13482	AAVH_13483
Operon_1991	AAVH_13515	AAVH_13516	AAVH_13517
Operon_1992	AAVH_13484	AAVH_13485
Operon_1993	AAVH_13537	AAVH_13538
Operon_1994	AAVH_13541	AAVH_13542
Operon_1995	AAVH_13546	AAVH_13547
Operon_1996	AAVH_13567	AAVH_13568	AAVH_13569
Operon_1997	AAVH_13582	AAVH_13583
Operon_1998	AAVH_13584	AAVH_13585
Operon_1999	AAVH_13588	AAVH_13589	AAVH_13590
[truncated: 2,454 more rows]

## Sheet: Data S3
Supplementary Data 3 List of collinear duplicated gene models in A. avenae genome.
############### Parameters ###############
# MATCH_SCORE: 50
# MATCH_SIZE: 5
# GAP_PENALTY: -1
# OVERLAP_WINDOW: 5
# E_VALUE: 1e-05
# MAX GAPS: 25
############### Statistics ###############
# Number of collinear genes: 420, Percentage: 0.97
# Number of all genes: 43192
##########################################
## Alignment 0: score=298.0 e_value=7.7e-08 N=6 scaffold00005&scaffold00006 plus
0- 0:	AAVH_03543	AAVH_03783	8e-115
0- 1:	AAVH_03544	AAVH_03784	1e-87
0- 2:	AAVH_03545	AAVH_03786	2e-151
0- 3:	AAVH_03546	AAVH_03787	0
0- 4:	AAVH_03547	AAVH_03788	0
0- 5:	AAVH_03549	AAVH_03789	0
## Alignment 1: score=293.0 e_value=1.8e-09 N=6 scaffold00016&scaffold00333 minus
1- 0:	AAVH_06690	AAVH_20025	0
1- 1:	AAVH_06691	AAVH_20024	1e-108
1- 2:	AAVH_06693	AAVH_20023	2e-75
1- 3:	AAVH_06698	AAVH_20021	0
1- 4:	AAVH_06699	AAVH_20020	6e-126
1- 5:	AAVH_06702	AAVH_20018	0
## Alignment 2: score=299.0 e_value=9.6e-09 N=6 scaffold00035&scaffold00068 plus
2- 0:	AAVH_08889	AAVH_11348	0
2- 1:	AAVH_08891	AAVH_11350	2e-99
2- 2:	AAVH_08892	AAVH_11351	0
2- 3:	AAVH_08893	AAVH_11352	0
2- 4:	AAVH_08894	AAVH_11353	3e-80
2- 5:	AAVH_08895	AAVH_11354	6e-64
## Alignment 3: score=380.0 e_value=4.9e-14 N=8 scaffold00037&scaffold00174 plus
3- 0:	AAVH_09092	AAVH_16069	3e-144
3- 1:	AAVH_09095	AAVH_16073	0
3- 2:	AAVH_09096	AAVH_16074	9e-159
3- 3:	AAVH_09097	AAVH_16075	0
3- 4:	AAVH_09100	AAVH_16079	0
3- 5:	AAVH_09106	AAVH_16085	1e-46
3- 6:	AAVH_09112	AAVH_16088	8e-153
3- 7:	AAVH_09116	AAVH_16093	2e-44
## Alignment 4: score=284.0 e_value=5.1e-09 N=6 scaffold00048&scaffold00048 minus
4- 0:	AAVH_09995	AAVH_10035	0
4- 1:	AAVH_10001	AAVH_10025	0
4- 2:	AAVH_10004	AAVH_10020	0
4- 3:	AAVH_10005	AAVH_10019	0
4- 4:	AAVH_10007	AAVH_10016	0
4- 5:	AAVH_10010	AAVH_10014	2e-62
## Alignment 5: score=380.0 e_value=1.3e-14 N=8 scaffold00057&scaffold00400 minus
5- 0:	AAVH_10634	AAVH_21230	3e-42
5- 1:	AAVH_10638	AAVH_21227	4e-121
5- 2:	AAVH_10639	AAVH_21226	3e-54
5- 3:	AAVH_10640	AAVH_21224	7e-162
5- 4:	AAVH_10647	AAVH_21219	6e-49
5- 5:	AAVH_10649	AAVH_21217	8e-33
5- 6:	AAVH_10657	AAVH_21215	3e-141
5- 7:	AAVH_10660	AAVH_21214	0
## Alignment 6: score=291.0 e_value=1.3e-10 N=6 scaffold00070&scaffold00498 plus
6- 0:	AAVH_11513	AAVH_22769	5e-52
6- 1:	AAVH_11514	AAVH_22770	5e-150
6- 2:	AAVH_11517	AAVH_22773	1e-148
6- 3:	AAVH_11518	AAVH_22774	4e-128
6- 4:	AAVH_11521	AAVH_22776	3e-100
6- 5:	AAVH_11525	AAVH_22782	0
## Alignment 7: score=326.0 e_value=1.7e-10 N=7 scaffold00093&scaffold00288 plus
7- 0:	AAVH_12885	AAVH_19081	3e-75
7- 1:	AAVH_12889	AAVH_19086	1e-128
7- 2:	AAVH_12892	AAVH_19087	6e-62
7- 3:	AAVH_12894	AAVH_19089	0
7- 4:	AAVH_12898	AAVH_19096	5e-99
7- 5:	AAVH_12905	AAVH_19097	0
7- 6:	AAVH_12911	AAVH_19102	0
## Alignment 8: score=272.0 e_value=2e-10 N=6 scaffold00098&scaffold00124 minus
8- 0:	AAVH_13135	AAVH_14274	1e-148
8- 1:	AAVH_13145	AAVH_14263	2e-159
8- 2:	AAVH_13146	AAVH_14262	1e-155
8- 3:	AAVH_13151	AAVH_14261	7e-84
8- 4:	AAVH_13154	AAVH_14246	3e-72
8- 5:	AAVH_13156	AAVH_14245	4e-45
## Alignment 9: score=397.0 e_value=7.3e-14 N=8 scaffold00099&scaffold00757 minus
9- 0:	AAVH_13200	AAVH_25670	1e-97
9- 1:	AAVH_13202	AAVH_25668	2e-66
9- 2:	AAVH_13204	AAVH_25665	0
9- 3:	AAVH_13205	AAVH_25664	8e-124
9- 4:	AAVH_13206	AAVH_25663	6e-161
9- 5:	AAVH_13207	AAVH_25662	0
9- 6:	AAVH_13209	AAVH_25661	1e-150
9- 7:	AAVH_13210	AAVH_25660	0
## Alignment 10: score=530.0 e_value=5.5e-23 N=11 scaffold00101&scaffold00119 minus
10- 0:	AAVH_13291	AAVH_14050	8e-97
10- 1:	AAVH_13293	AAVH_14049	0
10- 2:	AAVH_13297	AAVH_14044	6e-108
10- 3:	AAVH_13302	AAVH_14038	3e-115
10- 4:	AAVH_13303	AAVH_14037	1e-49
10- 5:	AAVH_13304	AAVH_14036	2e-50
10- 6:	AAVH_13305	AAVH_14035	0
10- 7:	AAVH_13307	AAVH_14034	0
10- 8:	AAVH_13310	AAVH_14031	0
10- 9:	AAVH_13314	AAVH_14027	1e-148
10- 10:	AAVH_13317	AAVH_14021	3e-82
## Alignment 11: score=285.0 e_value=4.4e-09 N=6 scaffold00127&scaffold00339 minus
11- 0:	AAVH_14371	AAVH_20144	8e-85
11- 1:	AAVH_14376	AAVH_20140	8e-94
11- 2:	AAVH_14379	AAVH_20135	0
11- 3:	AAVH_14384	AAVH_20130	0
11- 4:	AAVH_14388	AAVH_20126	3e-89
11- 5:	AAVH_14389	AAVH_20125	0
## Alignment 12: score=332.0 e_value=1.1e-11 N=7 scaffold00135&scaffold00166 minus
12- 0:	AAVH_14692	AAVH_15855	2e-167
12- 1:	AAVH_14694	AAVH_15853	0
12- 2:	AAVH_14695	AAVH_15852	5e-164
12- 3:	AAVH_14700	AAVH_15850	0
12- 4:	AAVH_14703	AAVH_15844	1e-165
12- 5:	AAVH_14712	AAVH_15843	0
12- 6:	AAVH_14713	AAVH_15842	0
## Alignment 13: score=435.0 e_value=1.6e-17 N=9 scaffold00138&scaffold00276 minus
13- 0:	AAVH_14819	AAVH_18845	0
13- 1:	AAVH_14821	AAVH_18842	0
13- 2:	AAVH_14826	AAVH_18839	0
13- 3:	AAVH_14830	AAVH_18836	3e-142
13- 4:	AAVH_14831	AAVH_18832	0
13- 5:	AAVH_14832	AAVH_18831	1e-92
13- 6:	AAVH_14833	AAVH_18830	0
13- 7:	AAVH_14836	AAVH_18827	0
13- 8:	AAVH_14838	AAVH_18825	2e-62
## Alignment 14: score=475.0 e_value=9.7e-21 N=10 scaffold00167&scaffold00179 minus
14- 0:	AAVH_15862	AAVH_16242	2e-120
14- 1:	AAVH_15863	AAVH_16240	3e-37
14- 2:	AAVH_15865	AAVH_16238	3e-128
14- 3:	AAVH_15870	AAVH_16236	3e-180
14- 4:	AAVH_15875	AAVH_16234	6e-59
14- 5:	AAVH_15879	AAVH_16230	0
14- 6:	AAVH_15888	AAVH_16226	2e-85
14- 7:	AAVH_15890	AAVH_16225	1e-23
14- 8:	AAVH_15891	AAVH_16223	0
14- 9:	AAVH_15892	AAVH_16220	4e-111
## Alignment 15: score=275.0 e_value=4.3e-09 N=6 scaffold00168&scaffold00544 plus
15- 0:	AAVH_15924	AAVH_23412	0
15- 1:	AAVH_15925	AAVH_23413	0
15- 2:	AAVH_15927	AAVH_23414	0
15- 3:	AAVH_15933	AAVH_23416	0
15- 4:	AAVH_15945	AAVH_23423	1e-108
15- 5:	AAVH_15954	AAVH_23429	0
## Alignment 16: score=295.0 e_value=1.1e-08 N=6 scaffold00191&scaffold00633 minus
16- 0:	AAVH_16621	AAVH_24439	0
16- 1:	AAVH_16623	AAVH_24437	0
16- 2:	AAVH_16624	AAVH_24436	7e-65
16- 3:	AAVH_16625	AAVH_24433	0
16- 4:	AAVH_16627	AAVH_24430	0
16- 5:	AAVH_16628	AAVH_24429	0
## Alignment 17: score=412.0 e_value=6.4e-18 N=9 scaffold00192&scaffold00214 minus
17- 0:	AAVH_16659	AAVH_17330	0
17- 1:	AAVH_16661	AAVH_17324	2e-106
17- 2:	AAVH_16662	AAVH_17307	4e-62
17- 3:	AAVH_16664	AAVH_17303	2e-110
17- 4:	AAVH_16670	AAVH_17300	0
17- 5:	AAVH_16671	AAVH_17299	3e-24
17- 6:	AAVH_16672	AAVH_17298	0
17- 7:	AAVH_16673	AAVH_17289	3e-70
17- 8:	AAVH_16677	AAVH_17285	0
## Alignment 18: score=346.0 e_value=5.1e-11 N=7 scaffold00196&scaffold00568 plus
18- 0:	AAVH_16786	AAVH_23735	0
18- 1:	AAVH_16787	AAVH_23736	4e-129
18- 2:	AAVH_16788	AAVH_23737	0
18- 3:	AAVH_16792	AAVH_23740	7e-56
18- 4:	AAVH_16793	AAVH_23741	0
18- 5:	AAVH_16795	AAVH_23742	9e-114
18- 6:	AAVH_16796	AAVH_23743	1e-90
## Alignment 19: score=345.0 e_value=5.4e-13 N=7 scaffold00206&scaffold00689 plus
19- 0:	AAVH_17067	AAVH_25038	4e-27
19- 1:	AAVH_17068	AAVH_25039	5e-143
19- 2:	AAVH_17072	AAVH_25043	2e-129
19- 3:	AAVH_17073	AAVH_25044	0
19- 4:	AAVH_17075	AAVH_25046	2e-133
19- 5:	AAVH_17077	AAVH_25048	1e-130
19- 6:	AAVH_17078	AAVH_25049	0
## Alignment 20: score=336.0 e_value=4.6e-12 N=7 scaffold00223&scaffold00385 plus
20- 0:	AAVH_17536	AAVH_20955	7e-43
20- 1:	AAVH_17537	AAVH_20959	3e-85
20- 2:	AAVH_17538	AAVH_20960	7e-137
20- 3:	AAVH_17541	AAVH_20962	9e-159
20- 4:	AAVH_17544	AAVH_20966	0
20- 5:	AAVH_17548	AAVH_20971	0
20- 6:	AAVH_17550	AAVH_20974	5e-109
## Alignment 21: score=290.0 e_value=3.7e-11 N=6 scaffold00275&scaffold00358 minus
21- 0:	AAVH_18809	AAVH_20471	0
21- 1:	AAVH_18814	AAVH_20465	2e-50
21- 2:	AAVH_18815	AAVH_20464	4e-114
21- 3:	AAVH_18816	AAVH_20463	4e-28
21- 4:	AAVH_18819	AAVH_20462	0
21- 5:	AAVH_18823	AAVH_20458	0
## Alignment 22: score=282.0 e_value=7.6e-09 N=6 scaffold00283&scaffold00296 minus
22- 0:	AAVH_18992	AAVH_19292	0
22- 1:	AAVH_18994	AAVH_19289	0
22- 2:	AAVH_18997	AAVH_19286	3e-99
22- 3:	AAVH_19000	AAVH_19281	0
22- 4:	AAVH_19005	AAVH_19280	2e-72
22- 5:	AAVH_19011	AAVH_19273	1e-102
## Alignment 23: score=298.0 e_value=1.5e-08 N=6 scaffold00294&scaffold00670 plus
23- 0:	AAVH_19234	AAVH_24848	2e-179
23- 1:	AAVH_19235	AAVH_24849	0
23- 2:	AAVH_19236	AAVH_24850	4e-86
23- 3:	AAVH_19237	AAVH_24851	0
23- 4:	AAVH_19239	AAVH_24854	0
23- 5:	AAVH_19240	AAVH_24855	0
## Alignment 24: score=328.0 e_value=7.6e-14 N=7 scaffold00299&scaffold00406 plus
24- 0:	AAVH_19344	AAVH_21311	0
24- 1:	AAVH_19346	AAVH_21312	0
24- 2:	AAVH_19359	AAVH_21331	0
24- 3:	AAVH_19360	AAVH_21332	0
24- 4:	AAVH_19361	AAVH_21333	2e-162
24- 5:	AAVH_19362	AAVH_21334	1e-83
24- 6:	AAVH_19366	AAVH_21336	0
## Alignment 25: score=347.0 e_value=2.2e-07 N=7 scaffold00426&scaffold00768 plus
25- 0:	AAVH_21656	AAVH_25755	9e-74
25- 1:	AAVH_21660	AAVH_25759	0
25- 2:	AAVH_21661	AAVH_25760	0
25- 3:	AAVH_21662	AAVH_25761	5e-161
25- 4:	AAVH_21663	AAVH_25762	2e-106
25- 5:	AAVH_21664	AAVH_25763	5e-81
25- 6:	AAVH_21665	AAVH_25764	1e-49
## Alignment 26: score=347.0 e_value=6e-11 N=7 scaffold00508&scaffold00510 plus
26- 0:	AAVH_22917	AAVH_22962	1e-180
26- 1:	AAVH_22919	AAVH_22963	6e-64
26- 2:	AAVH_22921	AAVH_22966	1e-62
26- 3:	AAVH_22922	AAVH_22967	0
26- 4:	AAVH_22923	AAVH_22968	0
26- 5:	AAVH_22924	AAVH_22969	1e-168
26- 6:	AAVH_22925	AAVH_22970	0
## Alignment 27: score=292.0 e_value=2.1e-08 N=6 scaffold00571&scaffold00870 minus
27- 0:	AAVH_23770	AAVH_26610	2e-135
27- 1:	AAVH_23775	AAVH_26608	0
27- 2:	AAVH_23776	AAVH_26607	0
27- 3:	AAVH_23777	AAVH_26606	0
27- 4:	AAVH_23781	AAVH_26603	0
27- 5:	AAVH_23783	AAVH_26601	0
## Alignment 28: score=350.0 e_value=3.6e-10 N=7 scaffold00644&scaffold00833 minus
28- 0:	AAVH_24554	AAVH_26326	1e-41
28- 1:	AAVH_24555	AAVH_26325	0
28- 2:	AAVH_24556	AAVH_26324	0
28- 3:	AAVH_24557	AAVH_26323	0
28- 4:	AAVH_24558	AAVH_26322	0
28- 5:	AAVH_24559	AAVH_26321	2e-83
28- 6:	AAVH_24560	AAVH_26320	5e-40
## Alignment 29: score=297.0 e_value=2.1e-09 N=6 scaffold01134&scaffold01236 minus
29- 0:	AAVH_28224	AAVH_28766	0
29- 1:	AAVH_28228	AAVH_28762	0
29- 2:	AAVH_28229	AAVH_28761	3e-143
29- 3:	AAVH_28230	AAVH_28760	7e-88
29- 4:	AAVH_28231	AAVH_28759	3e-157
29- 5:	AAVH_28232	AAVH_28758	0

## Sheet: Data S4 
Supplementary Data 4 List of identified A. avenae intrinsically disordered proteins (IDP) with their differential gene expression values (n=3 biologically independent samples)
Gene	Start	End	Strand	Multi exon	Sample fresh	SampleRH97	Status	FPKM_1	FPKM_2	Log2(fold_change)	Significance
AAVH_00213	924835	925456	-		FR	97	OK	4.06167	7.04088	0.793684	yes
AAVH_00528	2240656	2241269	-		FR	97	OK	58.9791	154.012	1.38476	yes
AAVH_00708	2960476	2961222	+		FR	97	OK	261.826	1109.32	2.083	yes
AAVH_00874	3614399	3616580	+		FR	97	OK	17.5311	77.9961	2.15348	yes
AAVH_01677	1762965	1763274	-		FR	97	OK	220.734	6110.01	4.79079	yes
AAVH_02328	682914	684274	-		FR	97	OK	5.61378	12.2909	1.13055	yes
AAVH_02694	1950248	1950709	+		FR	97	OK	79.4445	150.36	0.920406	yes
AAVH_02830	565839	566928	+		FR	97	OK	104.809	431.819	2.04266	yes
AAVH_04090	1798600	1799541	-		FR	97	OK	223.97	873.224	1.96305	yes
AAVH_05003	553463	554749	-		FR	97	OK	1.51139	16.9712	3.48914	yes
AAVH_06561	232371	232664	+	n	FR	97	OK	5.51272	285.107	5.6926	yes
AAVH_06579	323844	324151	-		FR	97	OK	166.525	1409.32	3.08119	yes
AAVH_07276	601312	601866	-		FR	97	OK	82.8826	4168.62	5.65236	yes
AAVH_07562	623228	624540	-		FR	97	OK	26.481	63.8756	1.27031	yes
AAVH_07955	262134	262385	+		FR	97	OK	103.006	239.921	1.21983	yes
AAVH_08108	572781	575644	-		FR	97	OK	68.361	771.429	3.49629	yes
AAVH_08157	401372	401575	-	n	FR	97	OK	82.8664	3459.49	5.38363	yes
AAVH_08701	55375	55964	+		FR	97	OK	15.0374	1252.38	6.37997	yes
AAVH_08705	84925	85314	+		FR	97	OK	21.8913	2879.6	7.03936	yes
AAVH_08795	278692	279169	-		FR	97	OK	79.5473	282.006	1.82584	yes
AAVH_08842	63827	64237	+		FR	97	OK	73.7078	333.045	2.17583	yes
AAVH_09357	270602	271089	+		FR	97	OK	17.7992	30.0612	0.75609	yes
AAVH_09404	525576	525870	-		FR	97	OK	15.491	2667.67	7.42801	yes
AAVH_09405	526926	527363	+		FR	97	OK	27.4466	2132.18	6.27956	yes
AAVH_11169	81231	84128	+		FR	97	OK	302.73	450.585	0.57377	yes
AAVH_11385	222107	222677	+		FR	97	OK	23.8644	69.8541	1.54948	yes
AAVH_11425	125468	125916	-		FR	97	OK	20.2502	4200.2	7.69638	yes
AAVH_11439	225796	226601	+		FR	97	OK	120.01	2293.23	4.25615	yes
AAVH_11665	125529	126610	-		FR	97	OK	20.0038	78.6073	1.97439	yes
AAVH_11675	168367	168824	+		FR	97	OK	93.6431	820.16	3.13066	yes
AAVH_11721	335775	337107	-		FR	97	OK	4.2331	31.1165	2.87789	yes
AAVH_12006	98059	98557	-		FR	97	OK	111.019	221.151	0.994218	yes
AAVH_12273	300028	300941	-		FR	97	OK	3.5681	11.6363	1.7054	yes
AAVH_12311	190323	192829	-		FR	97	OK	2.90768	18.9602	2.70503	yes
AAVH_12560	5355	5911	-		FR	97	OK	34.7851	7456.37	7.74386	yes
AAVH_12783	94861	95076	+	n	FR	97	OK	119.011	768.633	2.6912	yes
AAVH_13090	64503	64745	-	n	FR	97	OK	232.258	645.588	1.47488	yes
AAVH_13202	208435	208902	-		FR	97	OK	56.9517	399.561	2.81061	yes
AAVH_13227	330787	331036	+		FR	97	OK	41.5389	71.3038	0.779517	yes
AAVH_13593	8477	8758	-		FR	97	OK	8.26603	921.298	6.80033	yes
AAVH_13639	76809	77350	-		FR	97	OK	36.3797	77.0224	1.08214	yes
AAVH_14146	23320	23587	+		FR	97	OK	13.1649	258.638	4.29617	yes
AAVH_14421	164956	170620	+		FR	97	OK	85.8595	504.389	2.55449	yes
AAVH_15835	111122	111884	-		FR	97	OK	44.0016	228.611	2.37727	yes
AAVH_15968	149080	149528	-		FR	97	OK	74.3209	1673.6	4.49304	yes
AAVH_15983	249556	249946	-		FR	97	OK	51.355	419.807	3.03115	yes
AAVH_16279	231932	232484	+		FR	97	OK	231.081	607.263	1.39392	yes
AAVH_16742	208932	209336	-		FR	97	OK	38.1272	2989.29	6.29284	yes
AAVH_16792	141748	142530	-		FR	97	OK	38.137	86.8489	1.18732	yes
AAVH_17142	228358	229098	-		FR	97	OK	14.8562	253.69	4.09393	yes
AAVH_17806	16658	17132	+		FR	97	OK	27.2842	1740.24	5.99508	yes
AAVH_18040	73190	74776	+		FR	97	OK	3.84502	244.989	5.99358	yes
AAVH_18055	27211	27832	+		FR	97	OK	160.715	2936.04	4.19129	yes
AAVH_18059	44256	45420	-		FR	97	OK	28.689	216.804	2.91782	yes
AAVH_18124	172636	173574	-		FR	97	OK	5.11069	174.371	5.09249	yes
AAVH_19377	44097	44346	+		FR	97	OK	52.5142	373.823	2.83158	yes
AAVH_19608	89769	90932	-		FR	97	OK	5.21248	14.1612	1.4419	yes
AAVH_20824	10	881	+		FR	97	OK	148.362	442.301	1.57591	yes
AAVH_21771	85849	86856	-		FR	97	OK	108.537	406.218	1.90406	yes
AAVH_21921	85466	85774	-		FR	97	OK	99.5607	199.752	1.00457	yes
AAVH_21919	73877	74277	-		FR	97	OK	1419.14	13232	3.22094	yes
AAVH_21965	87036	87792	+		FR	97	OK	19.0998	79.9014	2.06466	yes
AAVH_22258	149628	150268	+		FR	97	OK	9.29649	18.0748	0.959221	yes
AAVH_22577	37455	38148	-		FR	97	OK	5.31516	208.41	5.29316	yes
AAVH_22595	108507	109164	+		FR	97	OK	2.47205	84.1198	5.08867	yes
AAVH_22821	12308	12604	+	n	FR	97	OK	40.4534	1102.19	4.76797	yes
AAVH_23740	61900	62639	-		FR	97	OK	85.813	152.371	0.828316	yes
AAVH_24580	73251	74207	-		FR	97	OK	3.98573	7.99864	1.00491	yes
AAVH_25622	79354	79566	+	n	FR	97	OK	69.939	279.851	2.00049	yes
AAVH_25668	49740	50204	+		FR	97	OK	16.906	511.443	4.91897	yes
AAVH_26186	10186	10872	-		FR	97	OK	214.945	1155.12	2.426	yes
AAVH_26340	34113	34799	-		FR	97	OK	406.832	987.146	1.27883	yes
AAVH_26446	17441	17737	+	n	FR	97	OK	43.3773	1596.54	5.20187	yes
AAVH_26619	50648	51473	-		FR	97	OK	26.5545	110.184	2.05288	yes
AAVH_27087	27904	28146	+	n	FR	97	OK	263.112	663.04	1.33342	yes
AAVH_27578	238	623	+	n	FR	97	OK	53.7251	975.6	4.18262	yes
AAVH_28004	467	2953	-		FR	97	OK	11.2018	22.6764	1.01746	yes
AAVH_28275	15259	15777	-		FR	97	OK	109.342	2911.42	4.7348	yes
AAVH_28276	17231	17506	-		FR	97	OK	73.0755	3808.01	5.70351	yes
AAVH_28337	33737	34125	-		FR	97	OK	11.0512	1625.99	7.20097	yes
AAVH_28964	42	694	+		FR	97	OK	8.3431	51.1776	2.61686	yes
AAVH_29278	40593	41240	-		FR	97	OK	44.5007	182.462	2.03569	yes
AAVH_29744	6765	7179	+		FR	97	OK	37.8283	1969.79	5.70243	yes
AAVH_30322	42	478	+		FR	97	OK	170.617	5634.45	5.04544	yes
AAVH_31160	1132	2496	-		FR	97	OK	45.2627	114.24	1.33567	yes
AAVH_31253	513	675	+	n	FR	97	OK	333.129	603.616	0.857551	yes
AAVH_31428	94	1436	-		FR	97	OK	8.10438	21.2078	1.38782	yes
AAVH_32284	78	368	+		FR	97	OK	39.8084	84.0442	1.07807	yes
AAVH_32402	29	259	+	n	FR	97	OK	18.854	40.7562	1.11215	yes
AAVH_32744	472	2185	+		FR	97	OK	73.1173	115.225	0.656167	yes
AAVH_32960	618	1341	+		FR	97	OK	18.8167	137.649	2.87091	yes
AAVH_33043	28	441	+		FR	97	OK	67.5422	421.318	2.64105	yes
AAVH_33560	2140	2571	-		FR	97	OK	21.1008	56.587	1.42317	yes
AAVH_34023	3100	4075	+		FR	97	OK	19.285	230.784	3.58099	yes
AAVH_34242	96	577	+		FR	97	OK	2.6755	8.17715	1.61179	yes
AAVH_34484	3470	4246	-		FR	97	OK	47.6884	238.458	2.32202	yes
AAVH_34751	343	1027	-		FR	97	OK	5.16569	26.6331	2.36619	yes
AAVH_35237	2230	3727	-		FR	97	OK	2.51982	7.04872	1.48404	yes
AAVH_35444	3599	3859	-	n	FR	97	OK	10.6676	21.8306	1.03311	yes
AAVH_35498	2206	2554	+		FR	97	OK	6.97645	20.759	1.57317	yes
AAVH_35655	2761	3697	+		FR	97	OK	59.612	206.978	1.79581	yes
AAVH_36026	1166	1482	+	n	FR	97	OK	117.716	156.146	0.407592	yes
AAVH_36178	1585	1912	-		FR	97	OK	28.968	3047.9	6.71721	yes
AAVH_36183	130	3474	-		FR	97	OK	6.85655	19.3419	1.49618	yes
AAVH_36450	3190	3518	-		FR	97	OK	3.42231	14.1794	2.05075	yes
AAVH_36465	163	394	-	n	FR	97	OK	64.3718	328.004	2.34921	yes
AAVH_36803	2808	3373	+		FR	97	OK	5.80605	23.1102	1.9929	yes
AAVH_36815	847	1364	+		FR	97	OK	453.413	15612.7	5.10575	yes
AAVH_36832	2862	3364	+		FR	97	OK	8.56683	37.3705	2.12507	yes
AAVH_37657	2088	2819	+		FR	97	OK	113.511	2101.65	4.21062	yes
AAVH_37680	2923	3171	-	n	FR	97	OK	82.62	217.987	1.39968	yes
AAVH_38101	1601	2899	+		FR	97	OK	6.76881	29.0869	2.1034	yes
AAVH_38244	553	853	-	n	FR	97	OK	7.73926	26.8996	1.79731	yes
AAVH_38741	1493	2235	+		FR	97	OK	90.6654	3046.2	5.07032	yes
AAVH_38771	1169	2615	-		FR	97	OK	2.23863	6.31605	1.49641	yes
AAVH_38893	2174	2488	+		FR	97	OK	271.796	383.32	0.496027	yes
AAVH_39237	1365	1669	-		FR	97	OK	10.3107	113.662	3.46254	yes
AAVH_39550	1522	1724	-	n	FR	97	OK	49.0258	651.188	3.73146	yes
AAVH_39593	94	493	-		FR	97	OK	5.56156	30.302	2.44585	yes
AAVH_40007	10	2078	-		FR	97	OK	4.07706	5.84957	0.520801	yes
AAVH_40262	247	854	-		FR	97	OK	169.196	314.301	0.89345	yes
AAVH_40413	154	1114	-		FR	97	OK	16.884	89.8813	2.41237	yes
AAVH_40484	528	744	+	n	FR	97	OK	406.657	542.153	0.414889	yes
AAVH_40524	612	921	-		FR	97	OK	86.9347	4421.45	5.66845	yes
AAVH_40958	2095	2448	-		FR	97	OK	16.7441	50.8679	1.60311	yes
AAVH_40960	116	977	-		FR	97	OK	8.34611	26.7492	1.68032	yes
AAVH_41077	272	658	-	n	FR	97	OK	3.2538	7.97522	1.2934	yes
AAVH_41353	1666	2000	+		FR	97	OK	336.662	1948.13	2.53272	yes
AAVH_41543	1219	1558	+		FR	97	OK	286.74	797.382	1.47552	yes
AAVH_42482	37	312	-		FR	97	OK	10.2019	21.5395	1.07816	yes
AAVH_42629	325	2067	+		FR	97	OK	128.815	906.601	2.81516	yes
AAVH_42873	15	668	-		FR	97	OK	5.18676	15.3139	1.56193	yes
AAVH_43006	739	1284	+		FR	97	OK	80.5655	1407.25	4.12657	yes
AAVH_43176	1626	2062	-		FR	97	OK	68.0081	4523.66	6.05564	yes
AAVH_43240	15	687	-		FR	97	OK	25.2328	85.5507	1.76148	yes
AAVH_43432	196	1967	+		FR	97	OK	5.93895	46.716	2.97564	yes
AAVH_43704	700	2006	+		FR	97	OK	11.8767	28.0197	1.2383	yes

## Sheet: Data S5
Supplementary Data 5 List of species-specific IDPs in A. avenae genome
Gene
AAVH_00213
AAVH_00708
AAVH_02830
AAVH_04090
AAVH_06561
AAVH_08701
AAVH_08705
AAVH_09404
AAVH_09405
AAVH_12311
AAVH_12560
AAVH_13090
AAVH_13202
AAVH_13593
AAVH_15835
AAVH_15968
AAVH_15983
AAVH_16279
AAVH_16742
AAVH_16792
AAVH_17142
AAVH_17806
AAVH_18059
AAVH_18124
AAVH_19377
AAVH_21921
AAVH_22258
AAVH_22577
AAVH_22595
AAVH_22821
AAVH_23740
AAVH_24580
AAVH_25668
AAVH_26186
AAVH_26340
AAVH_26446
AAVH_26619
AAVH_27087
AAVH_28004
AAVH_28275
AAVH_28276
AAVH_28337
AAVH_29744
AAVH_30322
AAVH_31160
AAVH_32402
AAVH_32960
AAVH_34023
AAVH_34242
AAVH_35237
AAVH_35498
AAVH_35655
AAVH_36178
AAVH_36450
AAVH_36465
AAVH_36803
AAVH_36832
AAVH_37657
AAVH_37680
AAVH_38244
AAVH_38741
AAVH_38771
AAVH_39550
AAVH_39593
AAVH_40007
AAVH_40413
AAVH_40958
AAVH_41077
AAVH_41353
AAVH_41543
AAVH_42873
AAVH_43006
AAVH_43176
AAVH_43704

## Sheet: Data S6 
Supplementary Data 6 List of 70 kilodalton heat shock proteins (Hsp70) with their differential gene expression values (n=3 biologically independent samples)
Gene	Start	End	Strand	Multi exon	Sample fresh	SampleRH97	Status	FPKM_1	FPKM_2	Log2(fold_change)	Significance
AAVH_01245	5403180	5406575	-		FR	97	OK	35.3214	129.887	1.87865	yes
AAVH_00073	356590	360256	-		FR	97	NOTEST	0.037741	0.0559046	0.566833	no
AAVH_02505	1267111	1267702	+		FR	97	NOTEST	0	0	0	no
AAVH_02506	1267753	1269687	+		FR	97	NOTEST	0.0907606	0.119669	0.398908	no
AAVH_02773	350871	353210	+		FR	97	OK	2133.86	1283.33	-0.733566	yes
AAVH_05431	1183671	1184801	+		FR	97	OK	53.4653	175.291	1.71308	yes
AAVH_06582	328562	330861	-		FR	97	OK	19.1021	93.9824	2.29866	yes
AAVH_06583	331332	334283	+		FR	97	OK	3.91779	15.4158	1.9763	yes
AAVH_08034	655824	658726	+		FR	97	OK	153.756	266.881	0.795554	yes
AAVH_09449	163542	166318	-		FR	97	NOTEST	0.120159	0.122681	0.0299713	no
AAVH_09450	171237	171623	+	n	FR	97	NOTEST	0	0	0	no
AAVH_09451	171752	173477	+		FR	97	NOTEST	0.0172279	0.123774	2.84489	no
AAVH_09687	509446	511707	+		FR	97	NOTEST	0	0.049432	inf	no
AAVH_10786	201031	201337	-		FR	97	NOTEST	0.191011	0.578834	1.59949	no
AAVH_12338	350746	355031	-		FR	97	OK	0.383683	1.5983	2.05855	yes
AAVH_12340	359498	362263	+		FR	97	OK	9.63398	33.3458	1.7913	yes
AAVH_13551	286013	287794	+		FR	97	NOTEST	0.0477677	0	-inf	no
AAVH_14387	222893	227107	-		FR	97	NOTEST	0	0	0	no
AAVH_15620	67972	70494	-		FR	97	NOTEST	0.0893794	0.124271	0.475477	no
AAVH_18569	141576	144849	-		FR	97	OK	363.443	440.38	0.27702	no
AAVH_18775	143382	144382	+		FR	97	OK	1.97221	0.154938	-3.67005	no
AAVH_18905	17936	18282	+		FR	97	NOTEST	0	0.503945	inf	no
AAVH_20127	38686	40665	+		FR	97	NOTEST	0	0	0	no
AAVH_20128	40786	44330	+		FR	97	NOTEST	0.064079	0.205823	1.68348	no
AAVH_20695	118006	121662	+		FR	97	OK	2.42981	7.26059	1.57925	yes
AAVH_21666	35747	38542	-		FR	97	OK	1013.57	250.226	-2.01815	yes
AAVH_26700	53646	55127	-		FR	97	NOTEST	0.186488	0.211026	0.178334	no
AAVH_28039	15187	16261	+		FR	97	NOTEST	0.0233087	0.0824199	1.82212	no
AAVH_29273	22199	22633	-		FR	97	NOTEST	0	0	0	no
AAVH_29275	32315	33679	+		FR	97	NOTEST	0.367834	0.169962	-1.11384	no
AAVH_29943	38	2613	+		FR	97	OK	4.26883	17.2596	2.01549	yes
AAVH_31152	171	4577	-		FR	97	OK	156.161	739.725	2.24395	yes
AAVH_32414	4439	5392	+		FR	97	NOTEST	0.0709379	0	-inf	no
AAVH_33282	1716	4297	+		FR	97	NOTEST	0.530806	0.598953	0.174258	no
AAVH_36012	286	796	+	n	FR	97	NOTEST	0	0	0	no
AAVH_36461	410	1810	+		FR	97	NOTEST	0.0692346	0.139356	1.00921	no
AAVH_36554	517	1780	+		FR	97	OK	163.596	606.931	1.89139	yes
AAVH_36631	204	651	+	n	FR	97	NOTEST	0	0	0	no
AAVH_36907	51	931	+		FR	97	NOTEST	0.13733	0.437545	1.67179	no
AAVH_37536	1089	3203	-		FR	97	OK	13.7289	52.2276	1.92759	yes
AAVH_37763	1214	3123	-		FR	97	NOTEST	0	0	0	no
AAVH_38413	547	900	+	n	FR	97	NOTEST	0	0	0	no
AAVH_39067	793	2411	-		FR	97	NOTEST	0.0342764	0.171496	2.32289	no
AAVH_39255	2007	2340	+		FR	97	NOTEST	0	0	0	no
AAVH_40348	361	1348	-		FR	97	NOTEST	0	0.248443	inf	no
AAVH_40632	537	1524	-		FR	97	NOTEST	0.0331473	0.201065	2.6007	no
AAVH_41964	172	829	-		FR	97	OK	16.0469	70.1104	2.12733	yes
AAVH_42436	1804	2195	+		FR	97	OK	1.05445	3.01092	1.51371	no
AAVH_42548	5	2156	-		FR	97	OK	561.681	76.9762	-2.86727	yes
AAVH_42963	1861	2094	+	n	FR	97	NOTEST	0.380012	0.653822	0.782854	no

## Sheet: Data S7
Supplementary Data 7 List of differentially expressed kinases (n=3 biologically independent samples)
Gene	Sample fresh	SampleRH97	Status	FPKM_1	FPKM_2	Log2(fold_change)	Adjust p value	Significance	Annotation
AAVH_10135	FR	97	OK	0.798882	11.6731	3.86906	0.000226483	yes	CBL-interacting protein kinase 25related
AAVH_37325	FR	97	OK	7.28581	105.106	3.85061	0.000226483	yes	atypical-RIO-RIO3 protein kinase
AAVH_21846	FR	97	OK	0.396215	5.57102	3.81359	0.00376377	yes	fibroblast growth factor receptor 1
AAVH_11217	FR	97	OK	5.96774	69.9784	3.55165	0.000226483	yes	mitogen-activated protein kinase kinase 1
AAVH_05699	FR	97	OK	18.8639	219.576	3.54102	0.000226483	yes	atypical-RIO-RIO3 protein kinase
AAVH_21611	FR	97	OK	2.73195	25.6239	3.22948	0.000226483	yes	CBN-UNC-51 protein
AAVH_26510	FR	97	OK	1.94606	17.7747	3.1912	0.000226483	yes	TK-FER protein kinase
AAVH_10421	FR	97	OK	2.49224	21.7975	3.12865	0.000226483	yes	Protein PKG-2 a
AAVH_15575	FR	97	OK	1.94859	16.6379	3.09397	0.000226483	yes	protein kinase domain containing protein
AAVH_01115	FR	97	OK	56.2347	468.415	3.05826	0.000226483	yes	homeodomain interacting protein kinase A
AAVH_34429	FR	97	OK	1.35169	10.3141	2.93177	0.000226483	yes	Protein kinase
AAVH_23822	FR	97	OK	0.647062	4.67191	2.85204	0.000226483	yes	hypothetical protein
AAVH_01753	FR	97	OK	47.3966	324.09	2.77354	0.000226483	yes	serine-threonine protein kinase
AAVH_05693	FR	97	OK	7.47366	45.2818	2.59904	0.000226483	yes	rho-associated protein kinase 2-like protein
AAVH_37212	FR	97	OK	5.70525	33.2377	2.54246	0.000226483	yes	SCY1 protein kinase
AAVH_19638	FR	97	OK	0.580285	3.18462	2.45629	0.000226483	yes	small GTPase Rac protein 1
AAVH_05363	FR	97	OK	17.5155	95.9643	2.45386	0.000226483	yes	cmgc-cdk-pitslre protein kinase
AAVH_01569	FR	97	OK	71.3137	360.048	2.33594	0.000226483	yes	v-akt murine thymoma viral oncogene 3 (protein kinase Bgamma)-like protein
AAVH_01631	FR	97	OK	0.27706	1.39062	2.32746	0.0403961	yes	Protein kinase domain containing protein
AAVH_34329	FR	97	OK	0.468804	2.34332	2.3215	0.000642557	yes	Protein kinase
AAVH_36661	FR	97	OK	8.88861	43.5088	2.29128	0.000226483	yes	SCY1 protein kinase
AAVH_33078	FR	97	OK	1.10487	5.36727	2.28031	0.000226483	yes	Protein kinase
AAVH_02610	FR	97	OK	79.8	387.055	2.27808	0.000226483	yes	mitogen-activated protein kinase ERK-A
AAVH_02407	FR	97	OK	25.3712	122.637	2.27313	0.000226483	yes	CMGC-DYRK-DYRK2 protein kinase
AAVH_33376	FR	97	OK	1.05148	4.94928	2.23479	0.000226483	yes	Zinc finger
AAVH_43293	FR	97	OK	10.6473	49.0234	2.20299	0.000226483	yes	Protein HPO-11
AAVH_30105	FR	97	OK	9.40062	42.4136	2.1737	0.000226483	yes	Eukaryotic translation initiation factor 2-alpha kinase 1
AAVH_39301	FR	97	OK	1.37049	6.07058	2.14714	0.000226483	yes	Protein PKG-2 a
AAVH_00885	FR	97	OK	12.9504	57.3474	2.14673	0.000226483	yes	Protein GCK-4
AAVH_01673	FR	97	OK	10.5369	46.4442	2.14005	0.000226483	yes	NAK-BIKE protein kinase
AAVH_02416	FR	97	OK	2.25795	9.64941	2.09543	0.000226483	yes	TK protein kinase
AAVH_04472	FR	97	OK	2.04377	8.65581	2.08243	0.000226483	yes	Proto-oncogene tyrosine-protein kinase FER
AAVH_01804	FR	97	OK	25.757	108.837	2.07913	0.000226483	yes	Protein kinase domain containing protein
AAVH_35616	FR	97	OK	2.79081	11.7798	2.07756	0.000226483	yes	SRSF protein kinase 3-like protein
AAVH_39771	FR	97	OK	12.469	51.6657	2.05086	0.000226483	yes	TTK protein kinase
AAVH_15525	FR	97	OK	4.222	17.0699	2.01545	0.000226483	yes	LRK-1 protein
AAVH_11646	FR	97	OK	4.0015	16.048	2.00378	0.000226483	yes	CK1-TTBKL protein kinase
AAVH_02776	FR	97	OK	1.58196	6.21653	1.97439	0.000226483	yes	Protein kinase domain containing protein
AAVH_03978	FR	97	OK	11.3174	43.6596	1.94775	0.000226483	yes	CAMK-CAMKL-LKB protein kinase
AAVH_20385	FR	97	OK	38.6766	147.512	1.9313	0.000226483	yes	CRE-CST-1 protein
AAVH_01152	FR	97	OK	89.1358	339.282	1.92841	0.000226483	yes	STE-STE7-MEK3 protein kinase
AAVH_11581	FR	97	OK	0.613418	2.29365	1.90271	0.000226483	yes	Protein GCY-22 b
AAVH_04384	FR	97	OK	0.458588	1.71352	1.90169	0.00561677	yes	TK-FER protein kinase
AAVH_10550	FR	97	OK	5.89663	21.8608	1.89038	0.000226483	yes	Membrane-associated tyrosine- and threonine-specific cdc2-inhibitory kinase
AAVH_21660	FR	97	OK	3.85178	14.2616	1.88854	0.000226483	yes	Protein F09A5.2
AAVH_05651	FR	97	OK	40.2216	147.658	1.87621	0.000226483	yes	NRBP protein kinase
AAVH_28769	FR	97	OK	1.32331	4.82006	1.8649	0.000226483	yes	Protein kinase
AAVH_11035	FR	97	OK	1.40202	5.03868	1.84554	0.000226483	yes	protein kinase
AAVH_31247	FR	97	OK	1.77515	6.35021	1.83886	0.000226483	yes	serine-threonine protein kinase
AAVH_00627	FR	97	OK	28.3447	100.929	1.83219	0.000226483	yes	Protein Y50D7A.3 b
AAVH_11028	FR	97	OK	1.79601	6.33877	1.81941	0.000226483	yes	Protein kinase
AAVH_06443	FR	97	OK	5.39366	18.7103	1.7945	0.000226483	yes	RWD domain containing protein
AAVH_13323	FR	97	OK	6.7483	23.2775	1.78634	0.000226483	yes	ATG1 transcript variant A
AAVH_05385	FR	97	OK	349.338	1202.93	1.78386	0.000226483	yes	Protein kinase domain containing protein
AAVH_06501	FR	97	OK	8.76211	29.8633	1.76902	0.000226483	yes	aurora kinase A
AAVH_01525	FR	97	OK	33.7788	114.543	1.7617	0.000226483	yes	CMGC-CDK-CRK7 protein kinase
AAVH_34333	FR	97	OK	5.99226	20.0725	1.74405	0.000226483	yes	CAMK-CAMKL-LKB protein kinase
AAVH_40722	FR	97	OK	3.47507	11.4967	1.7261	0.000226483	yes	TK protein kinase
AAVH_30223	FR	97	OK	14.8839	48.9833	1.71854	0.000226483	yes	Protein kinase domain containing protein
AAVH_05432	FR	97	OK	3.86727	12.6382	1.70841	0.000226483	yes	Protein kinase domain containing protein
AAVH_03203	FR	97	OK	0.894544	2.89484	1.69426	0.000226483	yes	Protein kinase domain containing protein
AAVH_08943	FR	97	OK	3.27507	10.5946	1.69373	0.000226483	yes	RIO-1 kinase
AAVH_37383	FR	97	OK	1.03257	3.33611	1.69192	0.00288452	yes	casein kinase family protein
AAVH_02509	FR	97	OK	3.54876	11.4212	1.68632	0.000226483	yes	CMGC-GSK protein kinase
AAVH_00347	FR	97	OK	53.0791	169.651	1.67635	0.000226483	yes	CRE-TLK-1 protein
AAVH_03346	FR	97	OK	4.91328	15.5181	1.6592	0.000226483	yes	serine-threonine-protein kinase
AAVH_05465	FR	97	OK	440.281	1385.34	1.65374	0.000226483	yes	unnamed protein product
AAVH_10214	FR	97	OK	3.40967	10.7122	1.65155	0.000226483	yes	serine-threonine-protein kinase plk-2
AAVH_19368	FR	97	OK	5.87372	18.4354	1.65013	0.000226483	yes	Protein K11B4.1
AAVH_42975	FR	97	OK	5.91487	18.5635	1.65005	0.000226483	yes	phosphatidylinositol 3
AAVH_42345	FR	97	OK	7.36238	22.9538	1.64049	0.000226483	yes	CK1-WORM6 protein kinase
AAVH_34773	FR	97	OK	14.5286	44.956	1.62962	0.000226483	yes	NAK-GAK protein kinase
AAVH_10213	FR	97	OK	6.19551	19.1014	1.62439	0.000226483	yes	serine-threonine-protein kinase polo
AAVH_34384	FR	97	OK	4.63931	14.3008	1.62411	0.000226483	yes	CBN-CDK-1 protein
AAVH_33700	FR	97	OK	8.75024	26.6049	1.6043	0.000226483	yes	aurora kinase A isoform 2
AAVH_14136	FR	97	OK	5.33724	16.2145	1.60312	0.000226483	yes	dual specificity mitogen-activated protein kinase kinase 2-like isoform 1
AAVH_08946	FR	97	OK	2.6016	7.78312	1.58095	0.000226483	yes	RIO-1 kinase
AAVH_13774	FR	97	OK	4.03767	12.0747	1.58039	0.000226483	yes	other-BUB protein kinase
AAVH_04522	FR	97	OK	46.4314	137.621	1.56752	0.000226483	yes	Protein kinase
AAVH_10392	FR	97	OK	22.338	65.9566	1.56202	0.000226483	yes	MAP-microtubule affinity-regulating kinase 3-like isoform 5
AAVH_00628	FR	97	OK	32.3807	92.8975	1.52051	0.000226483	yes	Protein kinase domain containing protein
AAVH_04597	FR	97	OK	164.543	471.341	1.51831	0.000226483	yes	RIO-2 kinase
AAVH_05544	FR	97	OK	0.575427	1.64656	1.51675	0.019718	yes	TK-FER protein kinase
AAVH_07161	FR	97	OK	7.61616	21.7432	1.51343	0.000226483	yes	cyclin-dependent kinase 1
AAVH_16820	FR	97	OK	6.07482	17.2115	1.50246	0.000226483	yes	dual specificity mitogen-activated protein kinase kinase 2-like isoform 1
AAVH_32867	FR	97	OK	3.7082	10.4587	1.49592	0.000226483	yes	serine-threonine kinase
AAVH_40107	FR	97	OK	1.39161	3.87368	1.47695	0.0406485	yes	CMGC-CDK-CDK8 protein kinase
AAVH_03265	FR	97	OK	2.30324	6.40645	1.47586	0.000438751	yes	CK1 protein kinase
AAVH_40094	FR	97	OK	1.81131	4.98624	1.46091	0.00941854	yes	mitogen-activated protein kinase 1
AAVH_07585	FR	97	OK	0.82869	2.26994	1.45375	0.000642557	yes	CRE-ZYG-1 protein
AAVH_03657	FR	97	OK	16.8837	45.7513	1.43818	0.000226483	yes	STE-STE11-MEKK4 protein kinase
AAVH_05715	FR	97	OK	21.7212	58.833	1.43752	0.000226483	yes	ribosomal protein S6 kinase 2 alpha-like protein
AAVH_08917	FR	97	OK	0.796224	2.15525	1.43661	0.0241714	yes	TK-CSK protein kinase
AAVH_01410	FR	97	OK	1.31812	3.56563	1.43568	0.00142299	yes	serine-threonine protein kinase
AAVH_19366	FR	97	OK	4.17009	11.2261	1.42871	0.000226483	yes	mitogen-activated protein kinase kinase 5
AAVH_03383	FR	97	OK	7.33915	19.4877	1.40888	0.000226483	yes	Protein CHK-1 a
AAVH_04734	FR	97	OK	23.4147	62.0728	1.40655	0.000226483	yes	MAPK proteinK protein
AAVH_01100	FR	97	OK	50.4109	132.756	1.39696	0.000226483	yes	Protein C01C4.3 a
AAVH_19927	FR	97	OK	20.2478	53.2443	1.39486	0.000226483	yes	Serine-threonine-protein kinase dkf-1
AAVH_00372	FR	97	OK	5.21995	13.7177	1.39394	0.000226483	yes	NAK-MPSK protein kinase
AAVH_15377	FR	97	OK	1.73611	4.55253	1.39081	0.000226483	yes	protein kinase
AAVH_02332	FR	97	OK	0.822016	2.14763	1.38551	0.0132119	yes	CK1-TTBKL protein kinase
AAVH_29426	FR	97	OK	0.944257	2.44213	1.37089	0.000226483	yes	Protein kinase
AAVH_11074	FR	97	OK	0.932536	2.40504	1.36683	0.000226483	yes	Protein kinase
AAVH_16119	FR	97	OK	5.45644	14.0401	1.36353	0.000226483	yes	TBCK protein kinase
AAVH_23293	FR	97	OK	17.0297	42.9006	1.33295	0.000226483	yes	NKF2 protein kinase
AAVH_26165	FR	97	OK	6.18282	15.5156	1.32738	0.000226483	yes	Protein kinase
AAVH_00728	FR	97	OK	17.3695	43.3582	1.31975	0.000226483	yes	serine-threonine-protein kinase TAO3
AAVH_02571	FR	97	OK	22.2517	55.514	1.31894	0.000226483	yes	Phosphatidylinositol 3-kinase catalytic subunit type 3
AAVH_33542	FR	97	OK	6.23596	15.5095	1.31447	0.000226483	yes	camk-dcamkl protein kinase
AAVH_28638	FR	97	OK	11.0961	27.4432	1.3064	0.000226483	yes	cyclin-dependent kinase 2 isoform 1
AAVH_32082	FR	97	OK	2.13534	5.28057	1.30623	0.000642557	yes	hypothetical protein
AAVH_03947	FR	97	OK	1.63871	4.01974	1.29454	0.000438751	yes	TK-FER protein kinase
AAVH_04172	FR	97	OK	51.5676	124.732	1.2743	0.000226483	yes	CBN-MEK-1 protein
AAVH_02687	FR	97	OK	11.0633	26.1166	1.23918	0.000226483	yes	TK-FER protein kinase
AAVH_31707	FR	97	OK	2.54824	5.97197	1.22871	0.0219476	yes	CBN-CHK-1 protein
AAVH_02774	FR	97	OK	13.4524	31.5192	1.22837	0.000226483	yes	Protein kinase domain containing protein
AAVH_12140	FR	97	OK	2.57952	5.98645	1.2146	0.000226483	yes	Serine-threonine-protein kinase ULK2
AAVH_11179	FR	97	OK	42.4036	97.9795	1.20829	0.000226483	yes	glycogen synthase kinase-3
AAVH_08788	FR	97	OK	2.32931	5.37544	1.20648	0.000226483	yes	serine threonine kinase ste20 protein
AAVH_27574	FR	97	OK	1.74227	4.01941	1.20602	0.0194336	yes	CBN-UNC-51 protein
AAVH_01252	FR	97	OK	28.9193	66.4662	1.20059	0.000226483	yes	STE-STE7-MEK4 protein kinase
AAVH_05684	FR	97	OK	2.2885	5.25779	1.20006	0.000226483	yes	TK-FER protein kinase
AAVH_11808	FR	97	OK	6.15837	14.1459	1.19976	0.000226483	yes	PKN protein
AAVH_14503	FR	97	OK	2.95009	6.77086	1.19858	0.00142299	yes	mkk7
AAVH_12330	FR	97	OK	4.23146	9.69094	1.19548	0.000226483	yes	Protein NEKL-1
AAVH_03446	FR	97	OK	1.50434	3.43744	1.19221	0.00708767	yes	CK1-WORM6 protein kinase
AAVH_12491	FR	97	OK	22.932	52.3049	1.18959	0.000226483	yes	NKF2 protein kinase
AAVH_11719	FR	97	OK	1.92843	4.37066	1.18043	0.000438751	yes	CK1-TTBKL protein kinase
AAVH_00747	FR	97	OK	89.1181	200.595	1.1705	0.000226483	yes	CMGC-SRPK protein kinase
AAVH_08689	FR	97	OK	39.4332	88.3584	1.16396	0.000226483	yes	gilgamesh E
AAVH_01578	FR	97	OK	0.959762	2.12171	1.14448	0.0151238	yes	Protein kinase domain containing protein
AAVH_02024	FR	97	OK	30.94	67.6162	1.12789	0.000226483	yes	PMK-1 protein
AAVH_19748	FR	97	OK	0.942443	2.04255	1.1159	0.0229283	yes	Protein F09A5.2
AAVH_04335	FR	97	OK	15.2376	32.9772	1.11384	0.000226483	yes	CMGC-CDK-CDK4 protein kinase
AAVH_10202	FR	97	OK	7.94006	17.1655	1.11229	0.000226483	yes	PLK-2 protein
AAVH_22321	FR	97	OK	26.8714	57.9933	1.10981	0.000226483	yes	CMGC-MAPK protein-JNK protein kinase
AAVH_11707	FR	97	OK	0.627603	1.35243	1.10763	0.0109465	yes	Protein C27D8.1
AAVH_02380	FR	97	OK	5.30624	11.3992	1.10317	0.000226483	yes	CK1-WORM6 protein kinase
AAVH_01314	FR	97	OK	13.7612	29.5435	1.10223	0.000226483	yes	RAF protein
AAVH_00312	FR	97	OK	2.73393	5.83304	1.09327	0.000438751	yes	TTK protein kinase
AAVH_09830	FR	97	OK	87.7371	186.805	1.09027	0.000226483	yes	CRE-RSKS-1 protein
AAVH_00516	FR	97	OK	36.4886	77.138	1.08	0.000226483	yes	insulin-like growth factor 1 receptor
AAVH_04999	FR	97	OK	9.69732	20.4943	1.07956	0.000226483	yes	VPS15 protein kinase
AAVH_22560	FR	97	OK	13.198	27.8898	1.07942	0.000226483	yes	unnamed protein product
AAVH_20814	FR	97	OK	5.97513	12.6158	1.07819	0.000226483	yes	hypothetical protein
AAVH_07150	FR	97	OK	25.6331	54.0648	1.07668	0.000226483	yes	CDK-1 protein
AAVH_02357	FR	97	OK	6.16324	12.9258	1.0685	0.000226483	yes	Protein MLK-1 a
AAVH_04068	FR	97	OK	6.78066	14.2155	1.06797	0.000226483	yes	SMG-1 protein
AAVH_06727	FR	97	OK	11.0028	22.6955	1.04454	0.000642557	yes	hypothetical protein
AAVH_05508	FR	97	OK	6.70558	13.8071	1.04198	0.000226483	yes	Protein kinase domain containing protein
AAVH_07869	FR	97	OK	10.8216	22.242	1.03938	0.000226483	yes	Phosphatidylinositol 3- and 4-kinase family protein
AAVH_36307	FR	97	OK	9.5972	19.6758	1.03574	0.000226483	yes	Neuronal symmetry protein 1
AAVH_10249	FR	97	OK	37.6409	77.1632	1.03561	0.000226483	yes	cyclin-dependent kinase 1
AAVH_00889	FR	97	OK	296.135	597.032	1.01155	0.000226483	yes	CBN-SGK-1 protein
AAVH_06129	FR	97	OK	18.5633	37.2203	1.00364	0.000226483	yes	mitogen-activated protein kinase kinase kinase 5-like protein
AAVH_09036	FR	97	OK	104.128	208.207	0.999666	0.000226483	yes	AMP-activated protein kinase alpha subunit
AAVH_23694	FR	97	OK	1.83081	3.65878	0.998882	0.0308801	yes	p38 mitogen JNK
AAVH_37690	FR	97	OK	5.88035	11.7139	0.994249	0.000226483	yes	TK-FAK protein kinase
AAVH_01211	FR	97	OK	36.8063	73.1881	0.991656	0.000226483	yes	Dual specificity tyrosine-phosphorylation-regulated kinase
AAVH_02515	FR	97	OK	1.56153	3.0988	0.98875	0.0117081	yes	Protein C27D8.1
AAVH_38537	FR	97	OK	3.19046	6.27992	0.976984	0.00142299	yes	Protein F53C3.1
AAVH_07326	FR	97	OK	12.8178	25.1084	0.970017	0.000226483	yes	mitogen-activated protein kinase kinase kinase kinase 3-like isoform 2
AAVH_31840	FR	97	OK	10.5461	20.5885	0.965121	0.000226483	yes	cyclin-dependent kinase 7
AAVH_24119	FR	97	OK	65.8557	126.498	0.941734	0.000226483	yes	CMGC-MAPK protein-JNK protein kinase
AAVH_32945	FR	97	OK	4.91694	9.44199	0.94133	0.000226483	yes	CRE-MAX-2 protein
AAVH_12802	FR	97	OK	13.9099	26.5679	0.933574	0.000226483	yes	unnamed protein product
AAVH_04265	FR	97	OK	1.67436	3.19416	0.931826	0.0123136	yes	Protein kinase domain containing protein
AAVH_15375	FR	97	OK	3.16154	6.01117	0.927018	0.000226483	yes	serine-threonine kinase
AAVH_09272	FR	97	OK	11.5037	21.7876	0.9214	0.000226483	yes	CK1 protein kinase
AAVH_35911	FR	97	OK	23.3956	43.9758	0.910474	0.000226483	yes	Serine-threonine-protein kinase 6
AAVH_03394	FR	97	OK	15.5922	29.1561	0.902973	0.000226483	yes	Serine-threonine-protein kinase Nek7
AAVH_31219	FR	97	OK	2.07678	3.86388	0.895703	0.0171616	yes	CAMK-TSSK protein kinase
AAVH_07889	FR	97	OK	96.268	177.479	0.88252	0.000226483	yes	cyclin-dependent kinase 5-like isoform 1
AAVH_03698	FR	97	OK	5.75278	10.505	0.868752	0.000226483	yes	CAMK-DAPK-DAPK protein kinase
AAVH_18686	FR	97	OK	18.7187	34.0831	0.864575	0.000226483	yes	NEK-NEK6 protein kinase
AAVH_02338	FR	97	OK	24.425	43.5869	0.835537	0.000226483	yes	Insulin receptor-related protein
AAVH_01313	FR	97	OK	17.9745	31.9964	0.831961	0.000226483	yes	camk-mapkapk-mapkapk protein kinase
AAVH_07871	FR	97	OK	3.68832	6.53591	0.825425	0.000642557	yes	Protein C55C3.4
AAVH_21935	FR	97	OK	1.24742	2.20517	0.821934	0.0133599	yes	casein kinase I
AAVH_03017	FR	97	OK	3.09574	5.46929	0.821067	0.00358985	yes	TK-FER protein kinase
AAVH_07546	FR	97	OK	4.44479	7.79074	0.809645	0.000642557	yes	TK-FER protein kinase
AAVH_10565	FR	97	OK	5.68431	9.86286	0.795019	0.000226483	yes	CRE-MAX-2 protein
AAVH_30717	FR	97	OK	3.84437	6.61264	0.78248	0.000226483	yes	Protein kinase
AAVH_31237	FR	97	OK	2.32824	3.98424	0.775061	0.017873	yes	Protein kinase domain containing protein
AAVH_02331	FR	97	OK	2.2382	3.77523	0.754225	0.0167349	yes	STE family protein kinase
AAVH_01187	FR	97	OK	7.10148	11.9513	0.750982	0.000226483	yes	TKL-STKR-TYPE2 protein kinase
AAVH_05430	FR	97	OK	5.77105	9.68655	0.74715	0.000642557	yes	TK protein kinase
AAVH_01712	FR	97	OK	31.8639	53.4513	0.746304	0.000226483	yes	Protein kinase domain
AAVH_00480	FR	97	OK	6.69343	11.2205	0.745324	0.0021654	yes	STE20-related adapter protein
AAVH_04738	FR	97	OK	12.5948	20.9711	0.735569	0.000226483	yes	CRE-SRC-1 protein
AAVH_21934	FR	97	OK	12.5079	20.601	0.71988	0.000226483	yes	casein kinase I
AAVH_03620	FR	97	OK	5.9116	9.70811	0.715643	0.000642557	yes	TK protein kinase
AAVH_16472	FR	97	OK	12.4018	20.3623	0.715346	0.000642557	yes	Eukaryotic translation initiation factor 2-alpha kinase 1
AAVH_43532	FR	97	OK	8.42435	13.8087	0.71294	0.000642557	yes	phosphatidylinositol 3
AAVH_00434	FR	97	OK	4.80875	7.8292	0.703201	0.000438751	yes	camk-dcamkl protein kinase
AAVH_11081	FR	97	OK	11.4297	18.5901	0.70174	0.000226483	yes	serine-threonine kinase
AAVH_39949	FR	97	OK	43.6144	70.7963	0.698869	0.000226483	yes	unnamed protein product
AAVH_03122	FR	97	OK	8.92179	14.3733	0.68799	0.000226483	yes	RGC-RGC protein kinase
AAVH_03934	FR	97	OK	8.37996	13.4701	0.684743	0.000226483	yes	Protein kinase domain containing protein
AAVH_04739	FR	97	OK	9.86596	15.8429	0.683303	0.000226483	yes	serine-threonine-protein kinase RIO3
AAVH_00668	FR	97	OK	47.1701	73.8392	0.646514	0.000226483	yes	Protein kinase
AAVH_21132	FR	97	OK	55.16	85.4699	0.631795	0.000226483	yes	serine-threonine-protein kinase pim-2-like protein
AAVH_23021	FR	97	OK	32.7285	50.6829	0.630953	0.000842492	yes	MAP kinase kinase 2
AAVH_12109	FR	97	OK	2.53494	3.91398	0.626689	0.0109465	yes	Protein F09A5.2
AAVH_03235	FR	97	OK	14.6899	22.1988	0.595662	0.000226483	yes	phosphatidylinositol 4-kinase beta
AAVH_28627	FR	97	OK	2.86904	4.32165	0.591012	0.0205553	yes	plk-plk-unclassified protein kinase
AAVH_21336	FR	97	OK	5.46108	8.17765	0.582499	0.017873	yes	dual specificity mitogen-activated protein kinase kinase 5-like isoform 1
AAVH_05571	FR	97	OK	22.7063	33.7466	0.57165	0.000226483	yes	TK protein kinase
AAVH_08822	FR	97	OK	61.9921	91.9947	0.569466	0.000226483	yes	ribosomal protein S6 kinase alpha-4
AAVH_42412	FR	97	OK	8.66008	12.8385	0.568029	0.0420167	yes	casein kinase 1 epsilon
AAVH_36963	FR	97	OK	9.48437	13.988	0.560571	0.0407716	yes	b-Raf proto-oncogene serine-threonine-protein kinase
AAVH_31088	FR	97	OK	8.64424	12.5755	0.540805	0.0278276	yes	Protein PIK-1 b
AAVH_36979	FR	97	OK	7.31923	10.5083	0.521771	0.018155	yes	TK-CSK protein kinase
AAVH_04666	FR	97	OK	47.4824	67.368	0.504671	0.000226483	yes	CMGC-CDK-CDK9 protein kinase
AAVH_14031	FR	97	OK	12.3309	17.2734	0.486267	0.00234643	yes	mitogen-activated protein kinase kinase kinase 12
AAVH_30266	FR	97	OK	22.3915	31.0558	0.471908	0.000438751	yes	microtubule-associated serine-threonine-protein kinase 3
AAVH_13629	FR	97	OK	14.3337	19.753	0.462658	0.00270682	yes	serine-threonine-protein kinase-endoribonuclease IRE1-like protein
AAVH_32101	FR	97	OK	29.4234	40.4107	0.457772	0.00324138	yes	Myt1-like protein
AAVH_39242	FR	97	OK	12.0833	16.391	0.439891	0.0387765	yes	Protein kinase domain containing protein
AAVH_25450	FR	97	OK	12.9314	17.454	0.432687	0.0080475	yes	STE-STE20-YSK protein kinase
AAVH_04069	FR	97	OK	9.68549	13.0175	0.426557	0.0392864	yes	Phosphatidylinositol 3- and 4-kinase family protein
AAVH_16471	FR	97	OK	18.8751	25.156	0.414418	0.0151238	yes	Protein F56C11.3
AAVH_42343	FR	97	OK	16.751	22.1335	0.401983	0.0431218	yes	STE-STE7-MEK4 protein kinase
AAVH_04094	FR	97	OK	22.377	29.3273	0.390228	0.0132119	yes	Protein WTS-1
AAVH_30610	FR	97	OK	24.6684	32.3057	0.389122	0.014386	yes	CMGC-MAPK protein-P38 protein kinase
AAVH_24120	FR	97	OK	83.9174	108.433	0.36976	0.0191461	yes	CMGC-MAPK protein-JNK protein kinase
AAVH_05107	FR	97	OK	15.1907	19.1464	0.33389	0.0426248	yes	Protein kinase domain containing protein
AAVH_00253	FR	97	OK	63.9102	80.3039	0.329425	0.0286274	yes	CBN-PAT-4 protein
AAVH_02948	FR	97	OK	50.156	61.8446	0.302225	0.0377604	yes	Protein EGL-4 f
AAVH_04547	FR	97	OK	34.9258	27.4	-0.350116	0.017873	yes	CRE-MIG-15 protein
AAVH_02603	FR	97	OK	24.7665	18.9683	-0.384798	0.0133599	yes	CMGC-DYRK-PRP4 protein kinase
AAVH_14056	FR	97	OK	10.803	8.06723	-0.421284	0.0155658	yes	Protein kinase
AAVH_21500	FR	97	OK	28.3	21.07	-0.425614	0.0047877	yes	Protein KIN-29
AAVH_02020	FR	97	OK	8.11052	5.86247	-0.468286	0.0427515	yes	DAF-1 protein
AAVH_04559	FR	97	OK	30.6458	22.0587	-0.474342	0.00528822	yes	hypothetical protein
AAVH_00151	FR	97	OK	42.6659	29.2279	-0.545737	0.000438751	yes	mitogen-activated protein kinase 1 isoform X1
AAVH_00389	FR	97	OK	69.927	47.7284	-0.551001	0.000226483	yes	CRE-PRK-2 protein
AAVH_20379	FR	97	OK	14.9178	9.98906	-0.578612	0.000226483	yes	receptor tyrosine kinase-like protein
AAVH_01687	FR	97	OK	25.1061	16.7911	-0.580342	0.00123246	yes	P21 protein (Cdc42-Rac)-activated kinase 4
AAVH_32724	FR	97	OK	14.5575	9.68842	-0.587429	0.00324138	yes	Protein T07F12.4
AAVH_08075	FR	97	OK	10.4114	6.88582	-0.596464	0.00461703	yes	Protein GCY-23
AAVH_25167	FR	97	OK	22.6174	14.9317	-0.599058	0.000842492	yes	Protein T07F12.4
AAVH_21139	FR	97	OK	44.2599	29.0691	-0.606514	0.000226483	yes	CAMK-PIM protein kinase
AAVH_02770	FR	97	OK	41.6646	26.8949	-0.63149	0.000226483	yes	dual specificity tyrosine-phosphorylation-regulated kinase 3
AAVH_04032	FR	97	OK	41.1612	26.3761	-0.642055	0.000226483	yes	RGC-RGC protein kinase
AAVH_08798	FR	97	OK	7.85163	5.02419	-0.644101	0.000226483	yes	titin
AAVH_35867	FR	97	OK	13.8326	8.73381	-0.66339	0.000226483	yes	CAMK-CAMKL-SNRK protein kinase
AAVH_13310	FR	97	OK	26.4617	16.4784	-0.68333	0.000226483	yes	DLK-1 protein
AAVH_25960	FR	97	OK	12.917	7.8145	-0.725044	0.000226483	yes	TK-Met protein kinase
AAVH_10415	FR	97	OK	3.64811	2.18471	-0.739709	0.0133599	yes	Protein F09A5.2
AAVH_02421	FR	97	OK	9.84876	5.75772	-0.774446	0.00341701	yes	Protein kinase domain containing protein
AAVH_05559	FR	97	OK	3.02732	1.73431	-0.803674	0.0439833	yes	Protein C27D8.1
AAVH_21546	FR	97	OK	85.5967	48.6706	-0.814504	0.000226483	yes	CAMK-PIM protein kinase
AAVH_07778	FR	97	OK	160.019	89.5858	-0.8369	0.000226483	yes	cAMP-dependent protein kinase catalytic subunit alpha-like isoform 2
AAVH_17900	FR	97	OK	1.68832	0.898721	-0.909645	0.00270682	yes	guanylyl cyclase
AAVH_25896	FR	97	OK	1.73025	0.885672	-0.966134	0.00376377	yes	Protein GCY-22 c
AAVH_00577	FR	97	OK	70.1079	35.6988	-0.9737	0.000226483	yes	ZAK-1 protein
AAVH_10626	FR	97	OK	21.8988	11.1209	-0.977579	0.000226483	yes	titin isoform X2
AAVH_08694	FR	97	OK	2.13304	1.08112	-0.98039	0.00161095	yes	Protein GCY-27 a
AAVH_21137	FR	97	OK	59.1406	29.7864	-0.989494	0.000226483	yes	CAMK-PIM protein kinase
AAVH_09188	FR	97	OK	10.0678	4.87642	-1.04585	0.000226483	yes	Protein CAM-1 a
AAVH_16988	FR	97	OK	31.6849	15.2434	-1.05561	0.000226483	yes	Protein kinase
AAVH_37483	FR	97	OK	11.9979	5.62816	-1.09204	0.000226483	yes	Protein F09G2.1
AAVH_06952	FR	97	OK	26.4962	12.3931	-1.09625	0.000226483	yes	Protein PCT-1 a
AAVH_10901	FR	97	OK	15.7254	7.26363	-1.11434	0.000226483	yes	Protein kinase domain containing protein
AAVH_15233	FR	97	OK	144.98	66.213	-1.13066	0.000226483	yes	CAMK-TRBL protein kinase
AAVH_15329	FR	97	OK	27.9751	12.5466	-1.15685	0.000226483	yes	serine-threonine-protein kinase 38-like protein
AAVH_18093	FR	97	OK	7.71311	3.34399	-1.20574	0.000226483	yes	Protein PKG-2 a
AAVH_07522	FR	97	OK	14.1826	6.06961	-1.22445	0.000226483	yes	CMGC-RCK-MAK protein kinase
AAVH_30949	FR	97	OK	4.6595	1.98379	-1.23191	0.00123246	yes	Protein DDR-2 b
AAVH_19244	FR	97	OK	6.02453	2.55796	-1.23585	0.000226483	yes	MLK-1 protein
AAVH_00042	FR	97	OK	64.21	26.5382	-1.27473	0.000226483	yes	CRE-UNC-51 protein
AAVH_03437	FR	97	OK	2.06382	0.848449	-1.28241	0.0132119	yes	kinase domain-containing protein
AAVH_18711	FR	97	OK	4.08824	1.66203	-1.29853	0.0021654	yes	Protein PKG-2 a
AAVH_12715	FR	97	OK	32.559	13.0684	-1.31697	0.000226483	yes	peripheral plasma membrane protein CASK-like isoform 1
AAVH_27816	FR	97	OK	1.6994	0.668103	-1.34689	0.00461703	yes	KIN-9 protein
AAVH_15801	FR	97	OK	17.5215	6.64805	-1.39813	0.000226483	yes	glutathione S-transferase
AAVH_24494	FR	97	OK	1.63233	0.617483	-1.40247	0.0327266	yes	ZAP kinase
AAVH_01136	FR	97	OK	19.5324	7.21964	-1.43587	0.000226483	yes	CAMK-MLCK protein kinase
AAVH_13092	FR	97	OK	2.00621	0.732175	-1.45421	0.012011	yes	Protein NIPI-4
AAVH_41367	FR	97	OK	4.10663	1.48381	-1.46865	0.00123246	yes	NEKL-1 protein
AAVH_16402	FR	97	OK	12.6237	4.53622	-1.47657	0.000226483	yes	TK-Met protein kinase
AAVH_04494	FR	97	OK	12.0306	4.31668	-1.47872	0.000226483	yes	TK-DDR protein kinase
AAVH_02832	FR	97	OK	80.6246	28.8824	-1.48103	0.000226483	yes	CAMK-CAMK2 protein kinase
AAVH_00476	FR	97	OK	33.2272	11.8132	-1.49197	0.000226483	yes	TKL-STKR-TYPE2 protein kinase
AAVH_15205	FR	97	OK	2.12118	0.742515	-1.51438	0.000438751	yes	Protein DDR-2 a
AAVH_05613	FR	97	OK	2.79674	0.948535	-1.55997	0.00594636	yes	STE-STE20-YSK protein kinase
AAVH_02067	FR	97	OK	42.4788	14.2173	-1.5791	0.000226483	yes	Protein PKG-2 a
AAVH_15799	FR	97	OK	18.658	6.14794	-1.60162	0.000226483	yes	MEK-2 protein
AAVH_16759	FR	97	OK	5.53165	1.76533	-1.64777	0.000226483	yes	Protein PKG-2 a
AAVH_29324	FR	97	OK	2.26054	0.685747	-1.72092	0.0312803	yes	Fibroblast growth factor receptor 3
AAVH_22961	FR	97	OK	1.93192	0.579907	-1.73614	0.00179837	yes	Protein KIN-9 c
AAVH_31033	FR	97	OK	13.2804	3.9519	-1.74868	0.000226483	yes	Protein GCY-8
AAVH_22907	FR	97	OK	3.11082	0.898856	-1.79113	0.000226483	yes	Protein F09A5.2
AAVH_06913	FR	97	OK	64.9289	18.3793	-1.82078	0.000226483	yes	calcium-independent protein kinase C-like isoform 2
AAVH_07783	FR	97	OK	19.5483	5.33609	-1.87319	0.000226483	yes	Protein kinase sperm-specific MAP kinase
AAVH_01318	FR	97	OK	4.37646	1.18561	-1.88414	0.000226483	yes	Protein GCY-4
AAVH_15339	FR	97	OK	2.28775	0.596789	-1.93863	0.017873	yes	Serine-threonine-protein kinase ULK2
AAVH_18311	FR	97	OK	10.596	2.75628	-1.94272	0.000226483	yes	Unc-51-like kinase 1-like protein
AAVH_15573	FR	97	OK	5.79558	1.39319	-2.05656	0.000226483	yes	ATG1 transcript variant A
AAVH_04558	FR	97	OK	77.3252	18.1843	-2.08825	0.000226483	yes	CMGC-CDK protein kinase
AAVH_00099	FR	97	OK	15.3783	3.52869	-2.12369	0.000226483	yes	Protein C05D10.2 c
AAVH_02649	FR	97	OK	9.80671	2.24588	-2.12649	0.000226483	yes	CAMK-DAPK-DAPK protein kinase
AAVH_01071	FR	97	OK	64.8972	13.8625	-2.22697	0.000226483	yes	protein kinase Calpha type
AAVH_22824	FR	97	OK	6.17515	1.27451	-2.27653	0.0423809	yes	tyrosine-protein kinase SYK
AAVH_21571	FR	97	OK	2.00818	0.413353	-2.28044	0.000226483	yes	Protein GCY-27 a
AAVH_01711	FR	97	OK	30.9102	6.24356	-2.30764	0.000226483	yes	Protein R06A10.4
AAVH_13879	FR	97	OK	4.866	0.978695	-2.3138	0.000226483	yes	Protein UGT-49
AAVH_23896	FR	97	OK	4.7626	0.949252	-2.32688	0.000226483	yes	Protein F09A5.2
AAVH_23222	FR	97	OK	4.29127	0.847063	-2.34086	0.00142299	yes	Protein F11E6.8 b
AAVH_05435	FR	97	OK	20.8801	4.09718	-2.34942	0.000226483	yes	Protein F49C5.4
AAVH_21830	FR	97	OK	10.5542	2.05542	-2.36031	0.000226483	yes	RAF protein
AAVH_31342	FR	97	OK	169.655	33.0336	-2.3606	0.000226483	yes	Protein MAK-1 a
AAVH_14199	FR	97	OK	1.96152	0.377605	-2.37702	0.000226483	yes	Protein GCY-20
AAVH_34830	FR	97	OK	21.6323	3.89651	-2.47293	0.000226483	yes	Protein PKG-2 a
AAVH_18472	FR	97	OK	3.54799	0.63679	-2.47811	0.000438751	yes	RAF protein
AAVH_20811	FR	97	OK	2.92246	0.521156	-2.4874	0.000226483	yes	probable dynein light chain
AAVH_18310	FR	97	OK	11.582	1.95501	-2.56663	0.000226483	yes	Unc-51-like kinase 1-like protein
AAVH_16127	FR	97	OK	12.0036	2.01267	-2.57629	0.000226483	yes	Protein kinase domain containing protein
AAVH_14750	FR	97	OK	3.91254	0.648034	-2.59396	0.00198363	yes	CMGC-CDK protein kinase
AAVH_31381	FR	97	OK	5.03653	0.829179	-2.60267	0.00376377	yes	Protein NIPI-4
AAVH_03377	FR	97	OK	1.92799	0.31019	-2.63587	0.0112548	yes	kinase domain-containing protein
AAVH_01084	FR	97	OK	28.7984	4.39175	-2.71312	0.000226483	yes	G protein-coupled receptor kinase 2-like protein
AAVH_34284	FR	97	OK	8.2857	1.15834	-2.83857	0.000226483	yes	FLR-4 protein
AAVH_23008	FR	97	OK	4.35813	0.607897	-2.84181	0.000226483	yes	Protein DAF-11
AAVH_09666	FR	97	OK	8.08365	1.11681	-2.85562	0.00103952	yes	kinase domain containing protein
AAVH_26781	FR	97	OK	1.53254	0.202518	-2.91981	0.0100334	yes	Protein F09A5.2
AAVH_07081	FR	97	OK	6.13776	0.797225	-2.94465	0.000226483	yes	TRK-1 protein
AAVH_30979	FR	97	OK	17.0406	2.20041	-2.95313	0.000226483	yes	Protein KIN-9 c
AAVH_27276	FR	97	OK	9.83106	1.25707	-2.96729	0.000226483	yes	mitogen-activated protein kinase 1
AAVH_18089	FR	97	OK	33.4178	4.09641	-3.02818	0.000226483	yes	Protein PKG-2 a
AAVH_28591	FR	97	OK	3.17905	0.382022	-3.05687	0.00358985	yes	Protein KIN-9 c
AAVH_24568	FR	97	OK	4.77215	0.55933	-3.09287	0.000226483	yes	Protein F11E6.8 b
AAVH_00667	FR	97	OK	35.8181	3.88721	-3.20388	0.000226483	yes	CKK-1 protein
AAVH_29305	FR	97	OK	1.47708	0.159407	-3.21196	0.0154192	yes	Protein F09A5.2
AAVH_33581	FR	97	OK	3.48227	0.373643	-3.22029	0.00103952	yes	Protein F09A5.2
AAVH_04320	FR	97	OK	30.4101	3.18767	-3.25398	0.000226483	yes	cyclic AMP-dependent protein kinasecatalytic subunit
AAVH_17559	FR	97	OK	3.35536	0.340894	-3.29907	0.000226483	yes	TK-KIN6 protein kinase
AAVH_01066	FR	97	OK	16.4971	1.60986	-3.35721	0.000226483	yes	TK protein kinase
AAVH_32686	FR	97	OK	6.65327	0.641731	-3.37402	0.000226483	yes	TRK-1 protein
AAVH_13612	FR	97	OK	9.08777	0.851923	-3.41513	0.00495268	yes	Serine-threonine-protein kinase ULK2
AAVH_01369	FR	97	OK	26.9252	2.51235	-3.42185	0.000226483	yes	kinase C eta type
AAVH_27275	FR	97	OK	10.4046	0.937614	-3.47209	0.0408926	yes	MAPK protein
AAVH_01570	FR	97	OK	36.0631	3.21411	-3.48803	0.000226483	yes	Protein R90.1
AAVH_23987	FR	97	OK	3.91533	0.340904	-3.5217	0.000226483	yes	protein F52E1.4
AAVH_29575	FR	97	OK	21.6763	1.76866	-3.61539	0.000226483	yes	mitogen-activated protein kinase kinase 2
AAVH_11503	FR	97	OK	32.0672	2.57967	-3.63584	0.000226483	yes	dual specificity mitogen-activated protein kinase kinase 1
AAVH_00171	FR	97	OK	22.5143	1.39608	-4.01139	0.000226483	yes	Protein kinase domain containing protein
AAVH_11342	FR	97	OK	1.84492	0.108544	-4.0872	0.000842492	yes	guanylyl cyclase
AAVH_17647	FR	97	OK	14.134	0.70458	-4.32626	0.000226483	yes	Protein C24G6.2 a
AAVH_14315	FR	97	OK	2.90844	0.142475	-4.35146	0.0091106	yes	Protein F09A5.2
AAVH_27211	FR	97	OK	4.29023	0.167063	-4.68259	0.00306347	yes	Protein F09A5.2
AAVH_21825	FR	97	OK	6.026	0.234398	-4.68417	0.000226483	yes	RAF protein
AAVH_00856	FR	97	OK	36.1935	1.34059	-4.75478	0.000226483	yes	Protein kinase
AAVH_17651	FR	97	OK	15.4183	0.436212	-5.14347	0.000226483	yes	Protein C24G6.2 a
AAVH_14781	FR	97	OK	29.342	0		0.000226483	yes	cGMP dependent protein kinase
AAVH_22216	FR	97	OK	1.86009	0		0.000226483	yes	dual specificity protein kinase FUZ7
AAVH_22285	FR	97	OK	53.6886	0		0.000226483	yes	serine-threonine protein kinase
AAVH_22974	FR	97	OK	1.86815	0		0.000226483	yes	Dual specificity mitogen-activated protein kinase kinase 1
AAVH_24922	FR	97	OK	5.10076	0		0.000226483	yes	TK-KIN6 protein kinase
AAVH_27264	FR	97	OK	9.20397	0		0.000226483	yes	Protein PRK-2
AAVH_32711	FR	97	OK	10.2727	0		0.000226483	yes	cGMP-dependent protein kinase
AAVH_39900	FR	97	OK	6.70101	0		0.000226483	yes	kinase domain protein
AAVH_42263	FR	97	OK	12.4515	0		0.000226483	yes	KIN-9 protein
